# Supplementary material for: TAILOR-MS, a Python Package that Deciphers Complex Triacylglycerol Fatty Acyl Structures: Applications for Bovine Milk and Infant Formulas
Source: Anal Chem. 2021 Apr 2;93(14):5684–90. doi: 10.1021/acs.analchem.0c04373 (PMC8047770; doi:10.1021/acs.analchem.0c04373)
Supplement: Supplementary file 2 — ac0c04373_si_002.xlsx [file ac0c04373_si_002.xlsx]

## Sheet: Bovine_milk
Supplementary Database 1. TAILOR-MS Generated Report for Bovine Milk TG Species Identification and Prediction
No.	Identification/Prediction	Brutto Level	TG Structure	Constructed Peaks	ID Peak	Name	Retention Time	% Relative Abundance	% Relative Abundance (corrected)	Intensity	Intensity (corrected)
1	P	TG(32:0)	TG(8:0_8:0_16:0)	AA#	TG(32:0)_8:0_a	TG(32x0)_8x0	10.93-11.55	20.29	10.14	34938785	1.74694e+07
2	P	TG(32:0)	TG(8:0_8:0_16:0)	BB#	TG(32:0)_8:0_b	TG(32x0)_8x0	11.55-11.96	3.79	1.9	6525729	3.26286e+06
3	I	TG(32:0)	TG(8:0_12:0_12:0)	aBB	TG(32:0)_12:0_b	TG(32x0)_12x0	11.19-11.53	14.25	7.12	24537515	1.22688e+07
4	I	TG(32:0)	TG(8:0_12:0_12:0)	Bcc	TG(32:0)_8:0_b	TG(32x0)_8x0	11.55-11.96	3.79	3.79	6525729	6525729
5	P	TG(34:0)	TG(8:0_8:0_18:0)	AA#	TG(34:0)_8:0_a	TG(34x0)_8x0	12.53-13.6	50.46	25.23	62647279	3.13236e+07
6	P	TG(34:0)	TG(8:0_10:0_16:0)	aB#	TG(34:0)_10:0_b	TG(34x0)_10x0	13.1-13.53	15.63	15.63	19402528	19402528
7	P	TG(34:0)	TG(8:0_12:0_14:0)	aA#	TG(34:0)_12:0_a	TG(34x0)_12x0	12.42-12.91	28.14	28.14	34928528	34928528
8	P	TG(34:0)	TG(10:0_10:0_14:0)	AA#	TG(34:0)_10:0_a	TG(34x0)_10x0	12.41-13.1	79.04	39.52	98123401	4.90617e+07
9	P	TG(34:0)	TG(10:0_10:0_14:0)	BB#	TG(34:0)_10:0_b	TG(34x0)_10x0	13.1-13.53	15.63	7.82	19402528	9701264
10	I	TG(34:0)	TG(10:0_12:0_12:0)	aAA	TG(34:0)_12:0_a	TG(34x0)_12x0	12.42-12.91	28.14	14.07	34928528	17464264
11	P	TG(36:0)	TG(4:0_16:0_16:0)	#AA	TG(36:0)_16:0_a	TG(36x0)_16x0	14.19-14.69	15.43	7.72	111486406	55743203
12	P	TG(36:0)	TG(4:0_16:0_16:0)	#BB	TG(36:0)_16:0_b	TG(36x0)_16x0	14.69-15.12	54.75	27.38	395710383	1.97855e+08
13	P	TG(36:0)	TG(4:0_16:0_16:0)	#CC	TG(36:0)_16:0_c	TG(36x0)_16x0	15.12-16.12	100	50	722712087	3.61356e+08
14	P	TG(36:0)	TG(6:0_14:0_16:0)	#aA	TG(36:0)_16:0_a	TG(36x0)_16x0	14.19-14.69	15.43	15.43	111486406	111486406
15	P	TG(36:0)	TG(6:0_14:0_16:0)	#Bb	TG(36:0)_14:0_b	TG(36x0)_14x0	14.69-15.15	49.37	49.37	356774971	356774971
16	P	TG(36:0)	TG(6:0_14:0_16:0)	#Cc	TG(36:0)_14:0_c	TG(36x0)_14x0	15.15-15.86	24.52	24.52	177221863	177221863
17	P	TG(36:0)	TG(8:0_8:0_20:0)	AA#	TG(36:0)_8:0_a	TG(36x0)_8x0	14.32-15.27	12.94	6.47	93536861	4.67684e+07
18	I	TG(36:0)	TG(10:0_10:0_16:0)	aaA	TG(36:0)_16:0_a	TG(36x0)_16x0	14.19-14.69	15.43	15.43	111486406	111486406
19	I	TG(36:0)	TG(10:0_12:0_14:0)	aaA	TG(36:0)_14:0_a	TG(36x0)_14x0	14.01-14.69	15.63	15.63	112957194	112957194
20	I	TG(36:0)	TG(12:0_12:0_12:0)	AAA	TG(36:0)_12:0_a	TG(36x0)_12x0	14.06-14.79	17.51	5.84	126558787	4.21863e+07
21	I	TG(36:0)	TG(12:0_12:0_12:0)	BBB	TG(36:0)_12:0_b	TG(36x0)_12x0	14.79-15.35	4.77	1.59	34444237	1.14814e+07
22	P	TG(38:0)	TG(4:0_16:0_18:0)	#aA	TG(38:0)_18:0_a	TG(38x0)_18x0	16.07-16.59	4.89	4.89	27326201	27326201
23	P	TG(38:0)	TG(4:0_16:0_18:0)	#bB	TG(38:0)_18:0_b	TG(38x0)_18x0	16.59-17.01	25.38	25.38	141982535	141982535
24	P	TG(38:0)	TG(4:0_16:0_18:0)	#Cc	TG(38:0)_16:0_c	TG(38x0)_16x0	17.05-17.82	82.81	82.81	463225207	463225207
25	P	TG(38:0)	TG(6:0_14:0_18:0)	#aA	TG(38:0)_18:0_a	TG(38x0)_18x0	16.07-16.59	4.89	4.89	27326201	27326201
26	P	TG(38:0)	TG(6:0_16:0_16:0)	#AA	TG(38:0)_16:0_a	TG(38x0)_16x0	15.8-16.56	62.03	31.02	347006350	173503175
27	P	TG(38:0)	TG(6:0_16:0_16:0)	#BB	TG(38:0)_16:0_b	TG(38x0)_16x0	16.56-17.08	100	50	559377081	2.79689e+08
28	P	TG(38:0)	TG(6:0_16:0_16:0)	#CC	TG(38:0)_16:0_c	TG(38x0)_16x0	17.05-17.82	82.81	41.4	463225207	2.31613e+08
29	P	TG(38:0)	TG(8:0_8:0_22:0)	AA#	TG(38:0)_8:0_a	TG(38x0)_8x0	16.17-16.84	30.48	15.24	170523480	85261740
30	I	TG(38:0)	TG(8:0_12:0_18:0)	aaA	TG(38:0)_18:0_a	TG(38x0)_18x0	16.07-16.59	4.89	4.89	27326201	27326201
31	I	TG(38:0)	TG(10:0_10:0_18:0)	aaA	TG(38:0)_18:0_a	TG(38x0)_18x0	16.07-16.59	4.89	4.89	27326201	27326201
32	I	TG(38:0)	TG(10:0_14:0_14:0)	Aaa	TG(38:0)_10:0_a	TG(38x0)_10x0	15.96-16.74	29.54	29.54	165245788	165245788
33	P	TG(38:1)	TG(8:0_8:0_22:1)	AA#	TG(38:1)_8:0_a	TG(38x1)_8x0	14.02-15.35	6.08	3.04	41844800	20922400
34	P	TG(38:1)	TG(8:0_14:1_16:0)	aA#	TG(38:1)_14:1_a	TG(38x1)_14x1	14.1-14.81	4.9	4.9	33732279	33732279
35	P	TG(38:1)	TG(8:0_14:1_16:0)	aB#	TG(38:1)_14:1_b	TG(38x1)_14x1	14.81-15.41	1.22	1.22	8386824	8386824
36	I	TG(38:1)	TG(12:0_12:0_14:1)	aaA	TG(38:1)_14:1_a	TG(38x1)_14x1	14.1-14.81	4.9	4.9	33732279	33732279
37	I	TG(38:1)	TG(12:0_12:0_14:1)	bbB	TG(38:1)_14:1_b	TG(38x1)_14x1	14.81-15.41	1.22	1.22	8386824	8386824
38	I	TG(39:0)	TG(12:0_12:0_15:0)	AAa	TG(39:0)_12:0_a	TG(39x0)_12x0	16.31-16.91	4.9	2.45	2428279	1.21414e+06
39	I	TG(39:0)	TG(12:0_12:0_15:0)	BBa	TG(39:0)_12:0_b	TG(39x0)_12x0	16.91-17.71	12.05	6.02	5972743	2.98637e+06
40	P	TG(40:0)	TG(4:0_18:0_18:0)	#AA	TG(40:0)_18:0_a	TG(40x0)_18x0	17.91-18.45	12.04	6.02	81014370	40507185
41	P	TG(40:0)	TG(4:0_18:0_18:0)	#BB	TG(40:0)_18:0_b	TG(40x0)_18x0	18.49-18.96	48.67	24.34	327595279	1.63798e+08
42	P	TG(40:0)	TG(4:0_18:0_18:0)	#CC	TG(40:0)_18:0_c	TG(40x0)_18x0	18.96-19.62	18.69	9.35	125791105	6.28956e+07
43	P	TG(40:0)	TG(6:0_16:0_18:0)	#aA	TG(40:0)_18:0_a	TG(40x0)_18x0	17.91-18.45	12.04	12.04	81014370	81014370
44	P	TG(40:0)	TG(6:0_16:0_18:0)	#Bb	TG(40:0)_16:0_b	TG(40x0)_16x0	18.55-19.02	45.69	45.69	307528645	307528645
45	I	TG(40:0)	TG(8:0_14:0_18:0)	aaA	TG(40:0)_18:0_a	TG(40x0)_18x0	17.91-18.45	12.04	12.04	81014370	81014370
46	I	TG(40:0)	TG(8:0_16:0_16:0)	Aaa	TG(40:0)_8:0_a	TG(40x0)_8x0	18.03-18.71	42.3	42.3	284708493	284708493
47	P	TG(40:0)	TG(10:0_10:0_20:0)	AA#	TG(40:0)_10:0_a	TG(40x0)_10x0	17.82-18.52	39.48	19.74	265739159	1.3287e+08
48	I	TG(40:0)	TG(10:0_12:0_18:0)	aaA	TG(40:0)_18:0_a	TG(40x0)_18x0	17.91-18.45	12.04	12.04	81014370	81014370
49	I	TG(40:0)	TG(10:0_14:0_16:0)	Aaa	TG(40:0)_10:0_a	TG(40x0)_10x0	17.82-18.52	39.48	39.48	265739159	265739159
50	I	TG(40:0)	TG(12:0_12:0_16:0)	AAa	TG(40:0)_12:0_a	TG(40x0)_12x0	17.74-18.55	18.56	9.28	124887536	62443768
51	I	TG(40:0)	TG(12:0_14:0_14:0)	Aaa	TG(40:0)_12:0_a	TG(40x0)_12x0	17.74-18.55	18.56	18.56	124887536	124887536
52	P	TG(40:1)	TG(8:0_10:0_22:1)	aA#	TG(40:1)_10:0_a	TG(40x1)_10x0	15.78-16.78	71.29	71.29	61359696	61359696
53	P	TG(40:1)	TG(8:0_12:0_20:1)	aA#	TG(40:1)_12:0_a	TG(40x1)_12x0	15.8-16.95	57.8	57.8	49750715	49750715
54	P	TG(40:1)	TG(8:0_14:0_18:1)	aB#	TG(40:1)_14:0_b	TG(40x1)_14x0	16.51-17.0	41.4	41.4	35636598	35636598
55	P	TG(40:1)	TG(8:0_14:1_18:0)	aA#	TG(40:1)_14:1_a	TG(40x1)_14x1	15.84-16.91	41.54	41.54	35750282	35750282
56	P	TG(40:1)	TG(10:0_10:0_20:1)	AA#	TG(40:1)_10:0_a	TG(40x1)_10x0	15.78-16.78	71.29	35.65	61359696	30679848
57	P	TG(40:1)	TG(10:0_12:0_18:1)	aA#	TG(40:1)_12:0_a	TG(40x1)_12x0	15.8-16.95	57.8	57.8	49750715	49750715
58	I	TG(40:1)	TG(10:0_14:0_16:1)	aaA	TG(40:1)_16:1_a	TG(40x1)_16x1	15.67-16.53	57.22	57.22	49248757	49248757
59	P	TG(40:1)	TG(10:0_14:1_16:0)	aA#	TG(40:1)_14:1_a	TG(40x1)_14x1	15.84-16.91	41.54	41.54	35750282	35750282
60	I	TG(40:1)	TG(12:0_12:0_16:1)	aaA	TG(40:1)_16:1_a	TG(40x1)_16x1	15.67-16.53	57.22	57.22	49248757	49248757
61	I	TG(40:1)	TG(12:0_12:0_16:1)	aaB	TG(40:1)_16:1_b	TG(40x1)_16x1	16.53-17.08	23.77	23.77	20460958	20460958
62	I	TG(40:1)	TG(12:0_14:0_14:1)	aBa	TG(40:1)_14:0_b	TG(40x1)_14x0	16.51-17.0	41.4	41.4	35636598	35636598
63	P	TG(41:0)	TG(12:0_12:0_17:0)	AA#	TG(41:0)_12:0_a	TG(41x0)_12x0	18.1-18.75	11.99	6	4817356	2408678
64	P	TG(41:0)	TG(12:0_12:0_17:0)	BB#	TG(41:0)_12:0_b	TG(41x0)_12x0	18.75-19.51	23.08	11.54	9271064	4635532
65	I	TG(41:0)	TG(12:0_14:0_15:0)	Aaa	TG(41:0)_12:0_a	TG(41x0)_12x0	18.1-18.75	11.99	11.99	4817356	4817356
66	I	TG(41:0)	TG(12:0_14:0_15:0)	Bbb	TG(41:0)_12:0_b	TG(41x0)_12x0	18.75-19.51	23.08	23.08	9271064	9271064
67	I	TG(41:1)	TG(12:0_12:0_17:1)	AAa	TG(41:1)_12:0_a	TG(41x1)_12x0	16.34-18.06	22.67	11.34	3073777	1.53689e+06
68	P	TG(42:0)	TG(6:0_18:0_18:0)	#AA	TG(42:0)_18:0_a	TG(42x0)_18x0	19.69-20.88	44.78	22.39	262079353	1.3104e+08
69	P	TG(42:0)	TG(8:0_12:0_22:0)	Aa#	TG(42:0)_8:0_a	TG(42x0)_8x0	19.91-20.81	14.94	14.94	87427433	87427433
70	P	TG(42:0)	TG(8:0_14:0_20:0)	Aa#	TG(42:0)_8:0_a	TG(42x0)_8x0	19.91-20.81	14.94	14.94	87427433	87427433
71	P	TG(42:0)	TG(10:0_10:0_22:0)	AA#	TG(42:0)_10:0_a	TG(42x0)_10x0	19.69-20.66	56.52	28.26	330779648	165389824
72	P	TG(42:0)	TG(10:0_12:0_20:0)	aA#	TG(42:0)_12:0_a	TG(42x0)_12x0	19.59-20.63	22.9	22.9	134013731	134013731
73	I	TG(42:0)	TG(10:0_14:0_18:0)	aAa	TG(42:0)_14:0_a	TG(42x0)_14x0	19.59-20.7	35.39	35.39	207146123	207146123
74	I	TG(42:0)	TG(10:0_16:0_16:0)	Aaa	TG(42:0)_10:0_a	TG(42x0)_10x0	19.69-20.66	56.52	56.52	330779648	330779648
75	I	TG(42:0)	TG(12:0_12:0_18:0)	AAa	TG(42:0)_12:0_a	TG(42x0)_12x0	19.59-20.63	22.9	11.45	134013731	6.70069e+07
76	I	TG(42:0)	TG(12:0_14:0_16:0)	Aaa	TG(42:0)_12:0_a	TG(42x0)_12x0	19.59-20.63	22.9	22.9	134013731	134013731
77	I	TG(42:0)	TG(14:0_14:0_14:0)	AAA	TG(42:0)_14:0_a	TG(42x0)_14x0	19.59-20.7	35.39	11.8	207146123	6.90487e+07
78	P	TG(42:1)	TG(8:0_12:0_22:1)	aA#	TG(42:1)_12:0_a	TG(42x1)_12x0	17.57-18.77	12.24	12.24	52216848	52216848
79	P	TG(42:1)	TG(8:0_14:0_20:1)	aA#	TG(42:1)_14:0_a	TG(42x1)_14x0	17.6-18.74	31.31	31.31	133546101	133546101
80	P	TG(42:1)	TG(8:0_14:1_20:0)	aA#	TG(42:1)_14:1_a	TG(42x1)_14x1	17.68-18.71	8.73	8.73	37250586	37250586
81	I	TG(42:1)	TG(8:0_16:0_18:1)	aBb	TG(42:1)_16:0_b	TG(42x1)_16x0	18.39-18.93	32.38	32.38	138106152	138106152
82	P	TG(42:1)	TG(10:0_10:0_22:1)	AA#	TG(42:1)_10:0_a	TG(42x1)_10x0	17.65-18.68	32.84	16.42	140048899	7.00244e+07
83	P	TG(42:1)	TG(10:0_12:0_20:1)	aA#	TG(42:1)_12:0_a	TG(42x1)_12x0	17.57-18.77	12.24	12.24	52216848	52216848
84	P	TG(42:1)	TG(10:0_14:1_18:0)	aA#	TG(42:1)_14:1_a	TG(42x1)_14x1	17.68-18.71	8.73	8.73	37250586	37250586
85	I	TG(42:1)	TG(12:0_14:0_16:1)	Aaa	TG(42:1)_12:0_a	TG(42x1)_12x0	17.57-18.77	12.24	12.24	52216848	52216848
86	I	TG(42:1)	TG(14:0_14:0_14:1)	aaA	TG(42:1)_14:1_a	TG(42x1)_14x1	17.68-18.71	8.73	8.73	37250586	37250586
87	I	TG(42:2)	TG(12:0_12:0_18:2)	AAa	TG(42:2)_12:0_a	TG(42x2)_12x0	15.65-17.25	8.63	4.32	5931553	2.96578e+06
88	I	TG(42:3)	TG(12:0_12:0_18:3)	AAa	TG(42:3)_12:0_a	TG(42x3)_12x0	14.37-15.29	11.04	5.52	935016	467508
89	P	TG(43:0)	TG(12:0_12:0_19:0)	AA#	TG(43:0)_12:0_a	TG(43x0)_12x0	19.95-20.56	31.37	15.68	12633087	6.31654e+06
90	P	TG(43:0)	TG(12:0_12:0_19:0)	BB#	TG(43:0)_12:0_b	TG(43x0)_12x0	20.56-21.41	43.13	21.56	17367219	8.68361e+06
91	P	TG(43:0)	TG(12:0_14:0_17:0)	aA#	TG(43:0)_14:0_a	TG(43x0)_14x0	19.95-20.56	27.36	27.36	11018041	11018041
92	P	TG(43:0)	TG(12:0_14:0_17:0)	bB#	TG(43:0)_14:0_b	TG(43x0)_14x0	20.56-21.33	37.1	37.1	14940208	14940208
93	I	TG(43:0)	TG(12:0_15:0_16:0)	Aaa	TG(43:0)_12:0_a	TG(43x0)_12x0	19.95-20.56	31.37	31.37	12633087	12633087
94	I	TG(43:0)	TG(12:0_15:0_16:0)	Bbb	TG(43:0)_12:0_b	TG(43x0)_12x0	20.56-21.41	43.13	43.13	17367219	17367219
95	I	TG(43:0)	TG(14:0_14:0_15:0)	AAa	TG(43:0)_14:0_a	TG(43x0)_14x0	19.95-20.56	27.36	13.68	11018041	5.50902e+06
96	I	TG(43:0)	TG(14:0_14:0_15:0)	BBb	TG(43:0)_14:0_b	TG(43x0)_14x0	20.56-21.33	37.1	18.55	14940208	7470104
97	P	TG(43:1)	TG(12:0_12:0_19:1)	AA#	TG(43:1)_12:0_a	TG(43x1)_12x0	18.07-19.69	45.7	22.85	5112520	2556260
98	P	TG(43:1)	TG(14:0_14:0_15:1)	AA#	TG(43:1)_14:0_a	TG(43x1)_14x0	18.16-19.65	66.09	33.04	7393868	3696934
99	P	TG(44:0)	TG(4:0_20:0_20:0)	#AA	TG(44:0)_20:0_a	TG(44x0)_20x0	21.19-21.45	0.01	0	32581	16290.5
100	P	TG(44:0)	TG(4:0_20:0_20:0)	#BB	TG(44:0)_20:0_b	TG(44x0)_20x0	21.45-22.68	0.79	0.4	3220912	1610456
101	P	TG(44:0)	TG(6:0_18:0_20:0)	#aA	TG(44:0)_20:0_a	TG(44x0)_20x0	21.19-21.45	0.01	0.01	32581	32581
102	P	TG(44:0)	TG(6:0_18:0_20:0)	#bB	TG(44:0)_20:0_b	TG(44x0)_20x0	21.45-22.68	0.79	0.79	3220912	3220912
103	P	TG(44:0)	TG(8:0_14:0_22:0)	Ab#	TG(44:0)_8:0_a	TG(44x0)_8x0	21.3-21.68	0.02	0.02	69859	69859
104	I	TG(44:0)	TG(8:0_18:0_18:0)	Bbb	TG(44:0)_8:0_b	TG(44x0)_8x0	21.71-22.65	1.8	1.8	7314616	7314616
105	P	TG(44:0)	TG(10:0_12:0_22:0)	Bb#	TG(44:0)_10:0_b	TG(44x0)_10x0	21.48-22.44	26.94	26.94	109292559	109292559
106	I	TG(44:0)	TG(10:0_16:0_18:0)	Bbb	TG(44:0)_10:0_b	TG(44x0)_10x0	21.48-22.44	26.94	26.94	109292559	109292559
107	I	TG(44:0)	TG(12:0_14:0_18:0)	Bbb	TG(44:0)_12:0_b	TG(44x0)_12x0	21.37-22.37	41.66	41.66	168978353	168978353
108	I	TG(44:0)	TG(12:0_16:0_16:0)	Aaa	TG(44:0)_12:0_a	TG(44x0)_12x0	20.93-21.37	0.82	0.82	3317202	3317202
109	I	TG(44:0)	TG(12:0_16:0_16:0)	Bbb	TG(44:0)_12:0_b	TG(44x0)_12x0	21.37-22.37	41.66	41.66	168978353	168978353
110	I	TG(44:0)	TG(14:0_14:0_16:0)	AAa	TG(44:0)_14:0_a	TG(44x0)_14x0	20.93-21.37	1.68	0.84	6820384	3410192
111	I	TG(44:0)	TG(14:0_14:0_16:0)	BBb	TG(44:0)_14:0_b	TG(44x0)_14x0	21.37-22.26	45.91	22.96	186209866	93104933
112	P	TG(44:1)	TG(8:0_16:0_20:1)	Aa#	TG(44:1)_8:0_a	TG(44x1)_8x0	19.59-20.81	6.7	6.7	28878999	28878999
113	P	TG(44:1)	TG(10:0_12:0_22:1)	aA#	TG(44:1)_12:0_a	TG(44x1)_12x0	19.31-20.42	20.99	20.99	90406645	90406645
114	P	TG(44:1)	TG(10:0_14:0_20:1)	aA#	TG(44:1)_14:0_a	TG(44x1)_14x0	19.35-20.49	24.57	24.57	105836991	105836991
115	P	TG(44:1)	TG(10:0_14:1_20:0)	aA#	TG(44:1)_14:1_a	TG(44x1)_14x1	19.52-20.49	13.14	13.14	56600121	56600121
116	I	TG(44:1)	TG(10:0_16:0_18:1)	Aaa	TG(44:1)_10:0_a	TG(44x1)_10x0	19.41-20.49	55.98	55.98	241111915	241111915
117	P	TG(44:1)	TG(12:0_12:0_20:1)	AA#	TG(44:1)_12:0_a	TG(44x1)_12x0	19.31-20.42	20.99	10.5	90406645	4.52033e+07
118	I	TG(44:1)	TG(12:0_14:0_18:1)	Aaa	TG(44:1)_12:0_a	TG(44x1)_12x0	19.31-20.42	20.99	20.99	90406645	90406645
119	I	TG(44:1)	TG(12:0_14:1_18:0)	aaA	TG(44:1)_18:0_a	TG(44x1)_18x0	19.45-20.24	10.63	10.63	45787096	45787096
120	I	TG(44:1)	TG(12:0_16:0_16:1)	aaA	TG(44:1)_16:1_a	TG(44x1)_16x1	19.38-20.45	9.84	9.84	42388461	42388461
121	I	TG(44:1)	TG(14:0_14:0_16:1)	aaA	TG(44:1)_16:1_a	TG(44x1)_16x1	19.38-20.45	9.84	9.84	42388461	42388461
122	I	TG(44:1)	TG(14:0_14:1_16:0)	aAa	TG(44:1)_14:1_a	TG(44x1)_14x1	19.52-20.49	13.14	13.14	56600121	56600121
123	P	TG(44:2)	TG(8:0_14:0_22:2)	aA#	TG(44:2)_14:0_a	TG(44x2)_14x0	17.57-18.99	7.69	7.69	11691770	11691770
124	P	TG(44:2)	TG(8:0_14:1_22:1)	aA#	TG(44:2)_14:1_a	TG(44x2)_14x1	17.52-18.77	10.34	10.34	15730972	15730972
125	P	TG(44:2)	TG(8:0_18:0_18:2)	A#a	TG(44:2)_8:0_a	TG(44x2)_8x0	17.68-18.8	22.14	22.14	33665860	33665860
126	I	TG(44:2)	TG(8:0_18:1_18:1)	Aaa	TG(44:2)_8:0_a	TG(44x2)_8x0	17.68-18.8	22.14	22.14	33665860	33665860
127	P	TG(44:2)	TG(12:0_12:0_20:2)	AA#	TG(44:2)_12:0_a	TG(44x2)_12x0	17.41-18.71	8.37	4.18	12733523	6.36676e+06
128	I	TG(44:2)	TG(12:0_14:1_18:1)	Aaa	TG(44:2)_12:0_a	TG(44x2)_12x0	17.41-18.71	8.37	8.37	12733523	12733523
129	P	TG(44:2)	TG(14:0_14:1_16:1)	Aa#	TG(44:2)_14:0_a	TG(44x2)_14x0	17.57-18.99	7.69	7.69	11691770	11691770
130	P	TG(44:2)	TG(14:1_14:1_16:0)	AA#	TG(44:2)_14:1_a	TG(44x2)_14x1	17.52-18.77	10.34	5.17	15730972	7865486
131	P	TG(44:3)	TG(12:0_12:0_20:3)	AA#	TG(44:3)_12:0_a	TG(44x3)_12x0	15.89-16.41	5.79	2.9	609332	304666
132	P	TG(44:3)	TG(12:0_12:0_20:3)	BB#	TG(44:3)_12:0_b	TG(44x3)_12x0	16.41-17.49	17.1	8.55	1800362	900181
133	I	TG(44:3)	TG(12:0_14:0_18:3)	Baa	TG(44:3)_12:0_b	TG(44x3)_12x0	16.41-17.49	17.1	17.1	1800362	1800362
134	I	TG(44:4)	TG(12:0_12:0_20:4)	BBa	TG(44:4)_12:0_b	TG(44x4)_12x0	15.45-15.78	1.57	0.78	49855	24927.5
135	P	TG(45:0)	TG(12:0_12:0_21:0)	AA#	TG(45:0)_12:0_a	TG(45x0)_12x0	21.64-22.34	30.68	15.34	9382007	4.691e+06
136	P	TG(45:0)	TG(12:0_12:0_21:0)	BB#	TG(45:0)_12:0_b	TG(45x0)_12x0	22.34-23.12	26.79	13.4	8190914	4095457
137	P	TG(45:0)	TG(12:0_14:0_19:0)	Aa#	TG(45:0)_12:0_a	TG(45x0)_12x0	21.64-22.34	30.68	30.68	9382007	9382007
138	P	TG(45:0)	TG(12:0_14:0_19:0)	Bb#	TG(45:0)_12:0_b	TG(45x0)_12x0	22.34-23.12	26.79	26.79	8190914	8190914
139	I	TG(45:0)	TG(12:0_15:0_18:0)	aaA	TG(45:0)_18:0_a	TG(45x0)_18x0	21.68-22.41	22.13	22.13	6765706	6765706
140	I	TG(45:0)	TG(12:0_15:0_18:0)	Bbb	TG(45:0)_12:0_b	TG(45x0)_12x0	22.34-23.12	26.79	26.79	8190914	8190914
141	P	TG(45:0)	TG(12:0_16:0_17:0)	Aa#	TG(45:0)_12:0_a	TG(45x0)_12x0	21.64-22.34	30.68	30.68	9382007	9382007
142	P	TG(45:0)	TG(12:0_16:0_17:0)	Bb#	TG(45:0)_12:0_b	TG(45x0)_12x0	22.34-23.12	26.79	26.79	8190914	8190914
143	P	TG(45:0)	TG(14:0_14:0_17:0)	AA#	TG(45:0)_14:0_a	TG(45x0)_14x0	21.68-22.34	73.2	36.6	22382148	11191074
144	P	TG(45:0)	TG(14:0_14:0_17:0)	BB#	TG(45:0)_14:0_b	TG(45x0)_14x0	22.34-23.19	59.22	29.61	18106732	9053366
145	I	TG(45:0)	TG(14:0_15:0_16:0)	aAa	TG(45:0)_15:0_a	TG(45x0)_15x0	21.76-22.34	62.49	62.49	19108908	19108908
146	I	TG(45:0)	TG(14:0_15:0_16:0)	bBb	TG(45:0)_15:0_b	TG(45x0)_15x0	22.34-23.12	51.02	51.02	15602011	15602011
147	I	TG(45:0)	TG(15:0_15:0_15:0)	AAA	TG(45:0)_15:0_a	TG(45x0)_15x0	21.76-22.34	62.49	20.83	19108908	6369636
148	I	TG(45:0)	TG(15:0_15:0_15:0)	BBB	TG(45:0)_15:0_b	TG(45x0)_15x0	22.34-23.12	51.02	17.01	15602011	5.20067e+06
149	P	TG(45:1)	TG(12:0_14:0_19:1)	aA#	TG(45:1)_14:0_a	TG(45x1)_14x0	19.81-20.35	8.84	8.84	2034449	2034449
150	P	TG(45:1)	TG(12:0_14:0_19:1)	bB#	TG(45:1)_14:0_b	TG(45x1)_14x0	20.31-21.4	37.66	37.66	8669422	8669422
151	I	TG(45:1)	TG(12:0_15:0_18:1)	Aaa	TG(45:1)_12:0_a	TG(45x1)_12x0	19.77-20.35	17.67	17.67	4068334	4068334
152	I	TG(45:1)	TG(12:0_15:0_18:1)	Bbb	TG(45:1)_12:0_b	TG(45x1)_12x0	20.35-21.29	55.27	55.27	12721599	12721599
153	I	TG(45:1)	TG(12:0_16:0_17:1)	bbA	TG(45:1)_17:1_a	TG(45x1)_17x1	20.24-21.29	35.06	35.06	8071437	8071437
154	I	TG(45:1)	TG(14:0_14:0_17:1)	bbA	TG(45:1)_17:1_a	TG(45x1)_17x1	20.24-21.29	35.06	35.06	8071437	8071437
155	P	TG(45:1)	TG(14:0_15:0_16:1)	Aa#	TG(45:1)_14:0_a	TG(45x1)_14x0	19.81-20.35	8.84	8.84	2034449	2034449
156	P	TG(45:1)	TG(14:0_15:0_16:1)	Bb#	TG(45:1)_14:0_b	TG(45x1)_14x0	20.31-21.4	37.66	37.66	8669422	8669422
157	P	TG(45:1)	TG(14:0_15:1_16:0)	A#a	TG(45:1)_14:0_a	TG(45x1)_14x0	19.81-20.35	8.84	8.84	2034449	2034449
158	P	TG(45:1)	TG(14:0_15:1_16:0)	B#b	TG(45:1)_14:0_b	TG(45x1)_14x0	20.31-21.4	37.66	37.66	8669422	8669422
159	P	TG(45:1)	TG(14:1_15:0_16:0)	#aA	TG(45:1)_16:0_a	TG(45x1)_16x0	19.88-20.42	15.74	15.74	3623481	3623481
160	P	TG(45:1)	TG(14:1_15:0_16:0)	#Bb	TG(45:1)_15:0_b	TG(45x1)_15x0	20.42-21.4	57.3	57.3	13189064	13189064
161	P	TG(45:1)	TG(15:0_15:0_15:1)	AA#	TG(45:1)_15:0_a	TG(45x1)_15x0	19.7-20.42	27.76	13.88	6390828	3195414
162	P	TG(45:1)	TG(15:0_15:0_15:1)	BB#	TG(45:1)_15:0_b	TG(45x1)_15x0	20.42-21.4	57.3	28.65	13189064	6594532
163	P	TG(46:0)	TG(6:0_18:0_22:0)	#bA	TG(46:0)_22:0_a	TG(46x0)_22x0	23.19-24.24	0.39	0.39	837382	837382
164	P	TG(46:0)	TG(6:0_20:0_20:0)	#AA	TG(46:0)_20:0_a	TG(46x0)_20x0	22.79-23.16	0.01	0	29523	14761.5
165	P	TG(46:0)	TG(6:0_20:0_20:0)	#BB	TG(46:0)_20:0_b	TG(46x0)_20x0	23.22-23.94	1.02	0.51	2185835	1.09292e+06
166	P	TG(46:0)	TG(8:0_16:0_22:0)	#bA	TG(46:0)_22:0_a	TG(46x0)_22x0	23.19-24.24	0.39	0.39	837382	837382
167	P	TG(46:0)	TG(8:0_18:0_20:0)	#aA	TG(46:0)_20:0_a	TG(46x0)_20x0	22.79-23.16	0.01	0.01	29523	29523
168	P	TG(46:0)	TG(8:0_18:0_20:0)	#bB	TG(46:0)_20:0_b	TG(46x0)_20x0	23.22-23.94	1.02	1.02	2185835	2185835
169	I	TG(46:0)	TG(10:0_14:0_22:0)	bbA	TG(46:0)_22:0_a	TG(46x0)_22x0	23.19-24.24	0.39	0.39	837382	837382
170	I	TG(46:0)	TG(10:0_16:0_20:0)	aaA	TG(46:0)_20:0_a	TG(46x0)_20x0	22.79-23.16	0.01	0.01	29523	29523
171	I	TG(46:0)	TG(10:0_16:0_20:0)	bbB	TG(46:0)_20:0_b	TG(46x0)_20x0	23.22-23.94	1.02	1.02	2185835	2185835
172	I	TG(46:0)	TG(10:0_18:0_18:0)	Aaa	TG(46:0)_10:0_a	TG(46x0)_10x0	22.79-23.22	0.04	0.04	82714	82714
173	I	TG(46:0)	TG(10:0_18:0_18:0)	Bbb	TG(46:0)_10:0_b	TG(46x0)_10x0	23.22-24.15	4.2	4.2	9018852	9018852
174	I	TG(46:0)	TG(12:0_12:0_22:0)	bbA	TG(46:0)_22:0_a	TG(46x0)_22x0	23.19-24.24	0.39	0.39	837382	837382
175	I	TG(46:0)	TG(12:0_14:0_20:0)	aaA	TG(46:0)_20:0_a	TG(46x0)_20x0	22.79-23.16	0.01	0.01	29523	29523
176	I	TG(46:0)	TG(12:0_14:0_20:0)	bbB	TG(46:0)_20:0_b	TG(46x0)_20x0	23.22-23.94	1.02	1.02	2185835	2185835
177	I	TG(46:0)	TG(12:0_16:0_18:0)	Aaa	TG(46:0)_12:0_a	TG(46x0)_12x0	22.69-23.12	0.48	0.48	1022621	1022621
178	I	TG(46:0)	TG(12:0_16:0_18:0)	Bbb	TG(46:0)_12:0_b	TG(46x0)_12x0	23.12-24.0	21.87	21.87	46975524	46975524
179	I	TG(46:0)	TG(14:0_14:0_18:0)	aaA	TG(46:0)_18:0_a	TG(46x0)_18x0	22.69-23.12	0.89	0.89	1911341	1911341
180	I	TG(46:0)	TG(14:0_14:0_18:0)	bbB	TG(46:0)_18:0_b	TG(46x0)_18x0	23.12-24.03	41.05	41.05	88169059	88169059
181	I	TG(46:0)	TG(14:0_16:0_16:0)	Aaa	TG(46:0)_14:0_a	TG(46x0)_14x0	22.65-23.12	3.05	3.05	6547397	6547397
182	I	TG(46:0)	TG(14:0_16:0_16:0)	Bbb	TG(46:0)_14:0_b	TG(46x0)_14x0	23.12-24.03	63.33	63.33	136029088	136029088
183	P	TG(46:1)	TG(10:0_14:0_22:1)	Aa#	TG(46:1)_10:0_a	TG(46x1)_10x0	21.22-22.33	11.78	11.78	35050653	35050653
184	P	TG(46:1)	TG(10:0_14:1_22:0)	Aa#	TG(46:1)_10:0_a	TG(46x1)_10x0	21.22-22.33	11.78	11.78	35050653	35050653
185	P	TG(46:1)	TG(10:0_16:0_20:1)	Aa#	TG(46:1)_10:0_a	TG(46x1)_10x0	21.22-22.33	11.78	11.78	35050653	35050653
186	P	TG(46:1)	TG(10:0_16:1_20:0)	Aa#	TG(46:1)_10:0_a	TG(46x1)_10x0	21.22-22.33	11.78	11.78	35050653	35050653
187	I	TG(46:1)	TG(10:0_18:0_18:1)	Aaa	TG(46:1)_10:0_a	TG(46x1)_10x0	21.22-22.33	11.78	11.78	35050653	35050653
188	P	TG(46:1)	TG(12:0_12:0_22:1)	AA#	TG(46:1)_12:0_a	TG(46x1)_12x0	21.15-22.3	49.84	24.92	148278859	7.41394e+07
189	P	TG(46:1)	TG(12:0_14:0_20:1)	Aa#	TG(46:1)_12:0_a	TG(46x1)_12x0	21.15-22.3	49.84	49.84	148278859	148278859
190	P	TG(46:1)	TG(12:0_14:1_20:0)	aA#	TG(46:1)_14:1_a	TG(46x1)_14x1	21.3-22.3	25.21	25.21	74990953	74990953
191	I	TG(46:1)	TG(12:0_16:0_18:1)	Aaa	TG(46:1)_12:0_a	TG(46x1)_12x0	21.15-22.3	49.84	49.84	148278859	148278859
192	I	TG(46:1)	TG(12:0_16:1_18:0)	aAa	TG(46:1)_16:1_a	TG(46x1)_16x1	21.19-22.19	15.28	15.28	45466470	45466470
193	I	TG(46:1)	TG(14:0_14:0_18:1)	AAa	TG(46:1)_14:0_a	TG(46x1)_14x0	21.11-22.12	53.95	26.98	160522043	8.0261e+07
194	I	TG(46:1)	TG(14:0_16:0_16:1)	aaA	TG(46:1)_16:1_a	TG(46x1)_16x1	21.19-22.19	15.28	15.28	45466470	45466470
195	I	TG(46:1)	TG(14:1_16:0_16:0)	Aaa	TG(46:1)_14:1_a	TG(46x1)_14x1	21.3-22.3	25.21	25.21	74990953	74990953
196	P	TG(46:2)	TG(10:0_14:0_22:2)	aA#	TG(46:2)_14:0_a	TG(46x2)_14x0	19.22-20.63	19.36	19.36	31707417	31707417
197	P	TG(46:2)	TG(10:0_14:1_22:1)	aA#	TG(46:2)_14:1_a	TG(46x2)_14x1	19.28-20.56	19.96	19.96	32676770	32676770
198	P	TG(46:2)	TG(10:0_16:0_20:2)	aA#	TG(46:2)_16:0_a	TG(46x2)_16x0	19.35-20.88	23.2	23.2	37991608	37991608
199	P	TG(46:2)	TG(10:0_16:1_20:1)	aA#	TG(46:2)_16:1_a	TG(46x2)_16x1	19.09-20.77	14.44	14.44	23648334	23648334
200	I	TG(46:2)	TG(10:0_18:1_18:1)	Aaa	TG(46:2)_10:0_a	TG(46x2)_10x0	19.25-20.56	31.87	31.87	52179079	52179079
201	P	TG(46:2)	TG(12:0_12:0_22:2)	AA#	TG(46:2)_12:0_a	TG(46x2)_12x0	19.18-20.63	19.24	9.62	31498605	1.57493e+07
202	P	TG(46:2)	TG(12:0_14:0_20:2)	Aa#	TG(46:2)_12:0_a	TG(46x2)_12x0	19.18-20.63	19.24	19.24	31498605	31498605
203	P	TG(46:2)	TG(12:0_14:1_20:1)	Aa#	TG(46:2)_12:0_a	TG(46x2)_12x0	19.18-20.63	19.24	19.24	31498605	31498605
204	I	TG(46:2)	TG(12:0_16:1_18:1)	aAa	TG(46:2)_16:1_a	TG(46x2)_16x1	19.09-20.77	14.44	14.44	23648334	23648334
205	I	TG(46:2)	TG(14:0_14:0_18:2)	AAa	TG(46:2)_14:0_a	TG(46x2)_14x0	19.22-20.63	19.36	9.68	31707417	1.58537e+07
206	I	TG(46:2)	TG(14:0_14:1_18:1)	Aaa	TG(46:2)_14:0_a	TG(46x2)_14x0	19.22-20.63	19.36	19.36	31707417	31707417
207	I	TG(46:2)	TG(14:0_16:1_16:1)	aAA	TG(46:2)_16:1_a	TG(46x2)_16x1	19.09-20.77	14.44	7.22	23648334	11824167
208	P	TG(46:2)	TG(14:1_14:1_18:0)	AA#	TG(46:2)_14:1_a	TG(46x2)_14x1	19.28-20.56	19.96	9.98	32676770	16338385
209	P	TG(46:3)	TG(12:0_12:0_22:3)	AA#	TG(46:3)_12:0_a	TG(46x3)_12x0	17.63-18.26	13.5	6.75	1186690	593345
210	P	TG(46:3)	TG(12:0_12:0_22:3)	BB#	TG(46:3)_12:0_b	TG(46x3)_12x0	18.26-19.18	52.2	26.1	4587851	2.29393e+06
211	P	TG(46:3)	TG(12:0_14:0_20:3)	Aa#	TG(46:3)_12:0_a	TG(46x3)_12x0	17.63-18.26	13.5	13.5	1186690	1186690
212	P	TG(46:3)	TG(12:0_14:0_20:3)	bB#	TG(46:3)_14:0_b	TG(46x3)_14x0	18.26-19.18	43.05	43.05	3783749	3783749
213	I	TG(46:3)	TG(12:0_16:0_18:3)	Baa	TG(46:3)_12:0_b	TG(46x3)_12x0	18.26-19.18	52.2	52.2	4587851	4587851
214	I	TG(46:3)	TG(14:0_14:0_18:3)	BBa	TG(46:3)_14:0_b	TG(46x3)_14x0	18.26-19.18	43.05	21.52	3783749	1.89187e+06
215	P	TG(46:4)	TG(12:0_12:0_22:4)	AA#	TG(46:4)_12:0_a	TG(46x4)_12x0	16.29-17.2	13.21	6.6	346852	173426
216	P	TG(46:4)	TG(12:0_12:0_22:4)	BB#	TG(46:4)_12:0_b	TG(46x4)_12x0	17.2-17.73	4.73	2.37	124304	62152
217	I	TG(46:4)	TG(12:0_14:0_20:4)	bBb	TG(46:4)_14:0_b	TG(46x4)_14x0	17.23-17.76	4.53	4.53	118887	118887
218	P	TG(47:0)	TG(14:0_14:0_19:0)	AA#	TG(47:0)_14:0_a	TG(47x0)_14x0	23.39-24.04	34.95	17.48	14310548	7155274
219	P	TG(47:0)	TG(14:0_14:0_19:0)	BB#	TG(47:0)_14:0_b	TG(47x0)_14x0	24.04-24.7	19.25	9.62	7883051	3.94153e+06
220	I	TG(47:0)	TG(14:0_15:0_18:0)	aaA	TG(47:0)_18:0_a	TG(47x0)_18x0	23.39-24.01	18.63	18.63	7627215	7627215
221	I	TG(47:0)	TG(14:0_15:0_18:0)	bbB	TG(47:0)_18:0_b	TG(47x0)_18x0	24.01-24.7	15.17	15.17	6211229	6211229
222	P	TG(47:0)	TG(14:0_16:0_17:0)	Aa#	TG(47:0)_14:0_a	TG(47x0)_14x0	23.39-24.04	34.95	34.95	14310548	14310548
223	P	TG(47:0)	TG(14:0_16:0_17:0)	Bb#	TG(47:0)_14:0_b	TG(47x0)_14x0	24.04-24.7	19.25	19.25	7883051	7883051
224	P	TG(47:0)	TG(15:0_15:0_17:0)	AA#	TG(47:0)_15:0_a	TG(47x0)_15x0	23.46-24.04	52.95	26.48	21679775	1.08399e+07
225	P	TG(47:0)	TG(15:0_15:0_17:0)	BB#	TG(47:0)_15:0_b	TG(47x0)_15x0	24.04-24.67	21.83	10.92	8940383	4.47019e+06
226	I	TG(47:0)	TG(15:0_16:0_16:0)	Aaa	TG(47:0)_15:0_a	TG(47x0)_15x0	23.46-24.04	52.95	52.95	21679775	21679775
227	I	TG(47:0)	TG(15:0_16:0_16:0)	Bbb	TG(47:0)_15:0_b	TG(47x0)_15x0	24.04-24.67	21.83	21.83	8940383	8940383
228	P	TG(47:1)	TG(12:0_15:0_20:1)	Aa#	TG(47:1)_12:0_a	TG(47x1)_12x0	21.52-22.12	12.9	12.9	3630053	3630053
229	P	TG(47:1)	TG(12:0_15:0_20:1)	Bb#	TG(47:1)_12:0_b	TG(47x1)_12x0	22.12-23.02	20.39	20.39	5739052	5739052
230	P	TG(47:1)	TG(12:0_16:0_19:1)	Aa#	TG(47:1)_12:0_a	TG(47x1)_12x0	21.52-22.12	12.9	12.9	3630053	3630053
231	P	TG(47:1)	TG(12:0_16:0_19:1)	Bb#	TG(47:1)_12:0_b	TG(47x1)_12x0	22.12-23.02	20.39	20.39	5739052	5739052
232	P	TG(47:1)	TG(12:0_17:0_18:1)	A#a	TG(47:1)_12:0_a	TG(47x1)_12x0	21.52-22.12	12.9	12.9	3630053	3630053
233	P	TG(47:1)	TG(12:0_17:0_18:1)	B#b	TG(47:1)_12:0_b	TG(47x1)_12x0	22.12-23.02	20.39	20.39	5739052	5739052
234	I	TG(47:1)	TG(12:0_17:1_18:0)	baB	TG(47:1)_18:0_b	TG(47x1)_18x0	22.19-23.08	12.96	12.96	3648563	3648563
235	P	TG(47:1)	TG(14:0_14:0_19:1)	AA#	TG(47:1)_14:0_a	TG(47x1)_14x0	21.56-22.09	30.49	15.24	8582158	4291079
236	P	TG(47:1)	TG(14:0_14:0_19:1)	BB#	TG(47:1)_14:0_b	TG(47x1)_14x0	22.09-23.02	88.27	44.14	24847393	1.24237e+07
237	I	TG(47:1)	TG(14:0_15:0_18:1)	Aaa	TG(47:1)_14:0_a	TG(47x1)_14x0	21.56-22.09	30.49	30.49	8582158	8582158
238	I	TG(47:1)	TG(14:0_15:0_18:1)	bBb	TG(47:1)_15:0_b	TG(47x1)_15x0	22.09-22.98	76.08	76.08	21417853	21417853
239	P	TG(47:1)	TG(14:0_15:1_18:0)	a#A	TG(47:1)_18:0_a	TG(47x1)_18x0	21.6-22.19	2.82	2.82	793099	793099
240	P	TG(47:1)	TG(14:0_15:1_18:0)	b#B	TG(47:1)_18:0_b	TG(47x1)_18x0	22.19-23.08	12.96	12.96	3648563	3648563
241	I	TG(47:1)	TG(14:0_16:0_17:1)	bbA	TG(47:1)_17:1_a	TG(47x1)_17x1	21.98-22.92	34.1	34.1	9599144	9599144
242	P	TG(47:1)	TG(14:1_15:0_18:0)	#aA	TG(47:1)_18:0_a	TG(47x1)_18x0	21.6-22.19	2.82	2.82	793099	793099
243	P	TG(47:1)	TG(14:1_15:0_18:0)	#bB	TG(47:1)_18:0_b	TG(47x1)_18x0	22.19-23.08	12.96	12.96	3648563	3648563
244	I	TG(47:1)	TG(15:0_15:0_17:1)	bbA	TG(47:1)_17:1_a	TG(47x1)_17x1	21.98-22.92	34.1	34.1	9599144	9599144
245	P	TG(47:1)	TG(15:0_16:0_16:1)	aA#	TG(47:1)_16:0_a	TG(47x1)_16x0	21.41-22.12	21.81	21.81	6139751	6139751
246	P	TG(47:1)	TG(15:0_16:0_16:1)	bB#	TG(47:1)_16:0_b	TG(47x1)_16x0	22.12-23.05	71.31	71.31	20073932	20073932
247	P	TG(47:1)	TG(15:1_16:0_16:0)	#AA	TG(47:1)_16:0_a	TG(47x1)_16x0	21.41-22.12	21.81	10.9	6139751	3.06988e+06
248	P	TG(47:1)	TG(15:1_16:0_16:0)	#BB	TG(47:1)_16:0_b	TG(47x1)_16x0	22.12-23.05	71.31	35.66	20073932	10036966
249	I	TG(47:2)	TG(12:0_17:1_18:1)	Aaa	TG(47:2)_12:0_a	TG(47x2)_12x0	19.95-21.07	27.82	27.82	2962389	2962389
250	P	TG(48:0)	TG(4:0_22:0_22:0)	#AA	TG(48:0)_22:0_a	TG(48x0)_22x0	24.7-25.69	0.85	0.42	667448	333724
251	P	TG(48:0)	TG(6:0_20:0_22:0)	#bA	TG(48:0)_22:0_a	TG(48x0)_22x0	24.7-25.69	0.85	0.85	667448	667448
252	P	TG(48:0)	TG(8:0_18:0_22:0)	#bA	TG(48:0)_22:0_a	TG(48x0)_22x0	24.7-25.69	0.85	0.85	667448	667448
253	P	TG(48:0)	TG(8:0_20:0_20:0)	#AA	TG(48:0)_20:0_a	TG(48x0)_20x0	24.56-24.73	0.01	0	10431	5215.5
254	P	TG(48:0)	TG(8:0_20:0_20:0)	#BB	TG(48:0)_20:0_b	TG(48x0)_20x0	24.73-25.54	1.85	0.92	1460034	730017
255	P	TG(48:0)	TG(10:0_16:0_22:0)	#bA	TG(48:0)_22:0_a	TG(48x0)_22x0	24.7-25.69	0.85	0.85	667448	667448
256	P	TG(48:0)	TG(10:0_18:0_20:0)	#aA	TG(48:0)_20:0_a	TG(48x0)_20x0	24.56-24.73	0.01	0.01	10431	10431
257	P	TG(48:0)	TG(10:0_18:0_20:0)	#bB	TG(48:0)_20:0_b	TG(48x0)_20x0	24.73-25.54	1.85	1.85	1460034	1460034
258	I	TG(48:0)	TG(12:0_14:0_22:0)	bbA	TG(48:0)_22:0_a	TG(48x0)_22x0	24.7-25.69	0.85	0.85	667448	667448
259	I	TG(48:0)	TG(12:0_16:0_20:0)	aaA	TG(48:0)_20:0_a	TG(48x0)_20x0	24.56-24.73	0.01	0.01	10431	10431
260	I	TG(48:0)	TG(12:0_16:0_20:0)	bbB	TG(48:0)_20:0_b	TG(48x0)_20x0	24.73-25.54	1.85	1.85	1460034	1460034
261	I	TG(48:0)	TG(12:0_18:0_18:0)	Aaa	TG(48:0)_12:0_a	TG(48x0)_12x0	24.42-24.73	0.07	0.07	57257	57257
262	I	TG(48:0)	TG(12:0_18:0_18:0)	Bbb	TG(48:0)_12:0_b	TG(48x0)_12x0	24.73-25.59	6.23	6.23	4918787	4918787
263	I	TG(48:0)	TG(14:0_14:0_20:0)	aaA	TG(48:0)_20:0_a	TG(48x0)_20x0	24.56-24.73	0.01	0.01	10431	10431
264	I	TG(48:0)	TG(14:0_14:0_20:0)	bbB	TG(48:0)_20:0_b	TG(48x0)_20x0	24.73-25.54	1.85	1.85	1460034	1460034
265	I	TG(48:0)	TG(14:0_16:0_18:0)	Aaa	TG(48:0)_14:0_a	TG(48x0)_14x0	24.28-24.76	2.36	2.36	1864071	1864071
266	I	TG(48:0)	TG(14:0_16:0_18:0)	Bbb	TG(48:0)_14:0_b	TG(48x0)_14x0	24.76-25.56	50.01	50.01	39453679	39453679
267	I	TG(48:0)	TG(16:0_16:0_16:0)	AAA	TG(48:0)_16:0_a	TG(48x0)_16x0	24.34-24.76	8.66	2.89	6833715	2277905
268	I	TG(48:0)	TG(16:0_16:0_16:0)	BBB	TG(48:0)_16:0_b	TG(48x0)_16x0	24.76-25.59	100	33.33	78897136	2.6299e+07
269	P	TG(48:1)	TG(12:0_14:0_22:1)	Aa#	TG(48:1)_12:0_a	TG(48x1)_12x0	22.51-22.89	0.07	0.07	247599	247599
270	P	TG(48:1)	TG(12:0_14:0_22:1)	Bb#	TG(48:1)_12:0_b	TG(48x1)_12x0	22.92-23.81	6.78	6.78	22668311	22668311
271	P	TG(48:1)	TG(12:0_14:1_22:0)	bB#	TG(48:1)_14:1_b	TG(48x1)_14x1	23.02-23.97	5.27	5.27	17625128	17625128
272	P	TG(48:1)	TG(12:0_16:0_20:1)	Aa#	TG(48:1)_12:0_a	TG(48x1)_12x0	22.51-22.89	0.07	0.07	247599	247599
273	P	TG(48:1)	TG(12:0_16:0_20:1)	Bb#	TG(48:1)_12:0_b	TG(48x1)_12x0	22.92-23.81	6.78	6.78	22668311	22668311
274	P	TG(48:1)	TG(12:0_16:1_20:0)	Aa#	TG(48:1)_12:0_a	TG(48x1)_12x0	22.51-22.89	0.07	0.07	247599	247599
275	P	TG(48:1)	TG(12:0_16:1_20:0)	Bb#	TG(48:1)_12:0_b	TG(48x1)_12x0	22.92-23.81	6.78	6.78	22668311	22668311
276	I	TG(48:1)	TG(12:0_18:0_18:1)	Aaa	TG(48:1)_12:0_a	TG(48x1)_12x0	22.51-22.89	0.07	0.07	247599	247599
277	I	TG(48:1)	TG(12:0_18:0_18:1)	Bbb	TG(48:1)_12:0_b	TG(48x1)_12x0	22.92-23.81	6.78	6.78	22668311	22668311
278	P	TG(48:1)	TG(14:0_14:0_20:1)	AA#	TG(48:1)_14:0_a	TG(48x1)_14x0	22.44-22.89	1.73	0.86	5795962	2897981
279	P	TG(48:1)	TG(14:0_14:0_20:1)	BB#	TG(48:1)_14:0_b	TG(48x1)_14x0	22.89-23.84	75.68	37.84	252893682	126446841
280	P	TG(48:1)	TG(14:0_14:1_20:0)	bB#	TG(48:1)_14:1_b	TG(48x1)_14x1	23.02-23.97	5.27	5.27	17625128	17625128
281	I	TG(48:1)	TG(14:0_16:0_18:1)	Bbb	TG(48:1)_14:0_b	TG(48x1)_14x0	22.89-23.84	75.68	75.68	252893682	252893682
282	I	TG(48:1)	TG(14:0_16:1_18:0)	aaA	TG(48:1)_18:0_a	TG(48x1)_18x0	22.51-22.95	0.23	0.23	778482	778482
283	I	TG(48:1)	TG(14:0_16:1_18:0)	bbB	TG(48:1)_18:0_b	TG(48x1)_18x0	22.92-23.84	13.95	13.95	46617409	46617409
284	I	TG(48:1)	TG(14:1_16:0_18:0)	Bbb	TG(48:1)_14:1_b	TG(48x1)_14x1	23.02-23.97	5.27	5.27	17625128	17625128
285	I	TG(48:1)	TG(16:0_16:0_16:1)	bbB	TG(48:1)_16:1_b	TG(48x1)_16x1	22.92-23.87	15.65	15.65	52286747	52286747
286	P	TG(48:2)	TG(12:0_14:0_22:2)	Aa#	TG(48:2)_12:0_a	TG(48x2)_12x0	20.85-22.08	24.41	24.41	39127412	39127412
287	P	TG(48:2)	TG(12:0_14:1_22:1)	Aa#	TG(48:2)_12:0_a	TG(48x2)_12x0	20.85-22.08	24.41	24.41	39127412	39127412
288	P	TG(48:2)	TG(12:0_16:0_20:2)	Aa#	TG(48:2)_12:0_a	TG(48x2)_12x0	20.85-22.08	24.41	24.41	39127412	39127412
289	P	TG(48:2)	TG(12:0_16:1_20:1)	aA#	TG(48:2)_16:1_a	TG(48x2)_16x1	20.96-22.01	23.12	23.12	37063302	37063302
290	I	TG(48:2)	TG(12:0_18:1_18:1)	Aaa	TG(48:2)_12:0_a	TG(48x2)_12x0	20.85-22.08	24.41	24.41	39127412	39127412
291	P	TG(48:2)	TG(14:0_14:0_20:2)	AA#	TG(48:2)_14:0_a	TG(48x2)_14x0	21.07-22.47	39.23	19.61	62889386	31444693
292	P	TG(48:2)	TG(14:0_14:1_20:1)	aA#	TG(48:2)_14:1_a	TG(48x2)_14x1	21.0-22.22	35.75	35.75	57312292	57312292
293	I	TG(48:2)	TG(14:0_16:0_18:2)	aaA	TG(48:2)_18:2_a	TG(48x2)_18x2	21.3-22.54	35.52	35.52	56942545	56942545
294	I	TG(48:2)	TG(14:0_16:1_18:1)	aAa	TG(48:2)_16:1_a	TG(48x2)_16x1	20.96-22.01	23.12	23.12	37063302	37063302
295	P	TG(48:2)	TG(14:1_14:1_20:0)	AA#	TG(48:2)_14:1_a	TG(48x2)_14x1	21.0-22.22	35.75	17.88	57312292	28656146
296	I	TG(48:2)	TG(14:1_16:0_18:1)	Aaa	TG(48:2)_14:1_a	TG(48x2)_14x1	21.0-22.22	35.75	35.75	57312292	57312292
297	I	TG(48:2)	TG(16:0_16:1_16:1)	aAA	TG(48:2)_16:1_a	TG(48x2)_16x1	20.96-22.01	23.12	11.56	37063302	18531651
298	P	TG(48:3)	TG(12:0_14:0_22:3)	aA#	TG(48:3)_14:0_a	TG(48x3)_14x0	19.38-19.99	12.58	12.58	2172560	2172560
299	P	TG(48:3)	TG(12:0_14:0_22:3)	aB#	TG(48:3)_14:0_b	TG(48x3)_14x0	19.99-20.92	53.62	53.62	9261659	9261659
300	P	TG(48:3)	TG(12:0_16:0_20:3)	aA#	TG(48:3)_16:0_a	TG(48x3)_16x0	19.48-20.06	25.12	25.12	4338541	4338541
301	P	TG(48:3)	TG(12:0_16:0_20:3)	aB#	TG(48:3)_16:0_b	TG(48x3)_16x0	20.06-20.92	54.4	54.4	9396392	9396392
302	I	TG(48:3)	TG(12:0_18:1_18:2)	Aaa	TG(48:3)_12:0_a	TG(48x3)_12x0	19.32-20.85	58.98	58.98	10188873	10188873
303	P	TG(48:3)	TG(14:0_14:0_20:3)	AA#	TG(48:3)_14:0_a	TG(48x3)_14x0	19.38-19.99	12.58	6.29	2172560	1086280
304	P	TG(48:3)	TG(14:0_14:0_20:3)	BB#	TG(48:3)_14:0_b	TG(48x3)_14x0	19.99-20.92	53.62	26.81	9261659	4.63083e+06
305	I	TG(48:3)	TG(14:0_16:0_18:3)	aaA	TG(48:3)_18:3_a	TG(48x3)_18x3	19.55-19.99	0.9	0.9	155154	155154
306	I	TG(48:3)	TG(14:0_16:0_18:3)	Bbb	TG(48:3)_14:0_b	TG(48x3)_14x0	19.99-20.92	53.62	53.62	9261659	9261659
307	P	TG(48:3)	TG(14:0_16:1_18:2)	A#a	TG(48:3)_14:0_a	TG(48x3)_14x0	19.38-19.99	12.58	12.58	2172560	2172560
308	P	TG(48:3)	TG(14:0_16:1_18:2)	B#a	TG(48:3)_14:0_b	TG(48x3)_14x0	19.99-20.92	53.62	53.62	9261659	9261659
309	P	TG(48:3)	TG(14:1_16:0_18:2)	#Aa	TG(48:3)_16:0_a	TG(48x3)_16x0	19.48-20.06	25.12	25.12	4338541	4338541
310	P	TG(48:3)	TG(14:1_16:0_18:2)	#Ba	TG(48:3)_16:0_b	TG(48x3)_16x0	20.06-20.92	54.4	54.4	9396392	9396392
311	P	TG(48:4)	TG(12:0_14:0_22:4)	aA#	TG(48:4)_14:0_a	TG(48x4)_14x0	18.1-19.02	22.47	22.47	841864	841864
312	P	TG(48:4)	TG(12:0_14:0_22:4)	bB#	TG(48:4)_14:0_b	TG(48x4)_14x0	19.05-19.76	7.64	7.64	286401	286401
313	I	TG(48:4)	TG(12:0_16:0_20:4)	aaA	TG(48:4)_20:4_a	TG(48x4)_20x4	18.46-19.02	14.11	14.11	528567	528567
314	I	TG(48:4)	TG(12:0_16:0_20:4)	Bbb	TG(48:4)_12:0_b	TG(48x4)_12x0	19.09-19.72	9.26	9.26	346995	346995
315	I	TG(48:4)	TG(12:0_18:1_18:3)	Aaa	TG(48:4)_12:0_a	TG(48x4)_12x0	17.77-19.02	68.35	68.35	2561210	2561210
316	I	TG(48:4)	TG(14:0_14:0_20:4)	aaA	TG(48:4)_20:4_a	TG(48x4)_20x4	18.46-19.02	14.11	14.11	528567	528567
317	I	TG(48:4)	TG(14:0_14:0_20:4)	BBb	TG(48:4)_14:0_b	TG(48x4)_14x0	19.05-19.76	7.64	3.82	286401	143200
318	P	TG(48:4)	TG(14:0_16:1_18:3)	A#a	TG(48:4)_14:0_a	TG(48x4)_14x0	18.1-19.02	22.47	22.47	841864	841864
319	P	TG(48:4)	TG(14:1_16:0_18:3)	#Aa	TG(48:4)_16:0_a	TG(48x4)_16x0	18.1-19.09	41.68	41.68	1561947	1561947
320	P	TG(49:0)	TG(15:0_15:0_19:0)	AA#	TG(49:0)_15:0_a	TG(49x0)_15x0	25.07-25.62	43.95	21.98	8940041	4.47002e+06
321	P	TG(49:0)	TG(15:0_15:0_19:0)	BB#	TG(49:0)_15:0_b	TG(49x0)_15x0	25.62-26.26	15.53	7.76	3159226	1579613
322	I	TG(49:0)	TG(15:0_16:0_18:0)	Aaa	TG(49:0)_15:0_a	TG(49x0)_15x0	25.07-25.62	43.95	43.95	8940041	8940041
323	I	TG(49:0)	TG(15:0_16:0_18:0)	Bbb	TG(49:0)_15:0_b	TG(49x0)_15x0	25.62-26.26	15.53	15.53	3159226	3159226
324	P	TG(49:0)	TG(16:0_16:0_17:0)	AA#	TG(49:0)_16:0_a	TG(49x0)_16x0	25.04-25.62	100	50	20340957	1.01705e+07
325	P	TG(49:0)	TG(16:0_16:0_17:0)	BB#	TG(49:0)_16:0_b	TG(49x0)_16x0	25.62-26.26	33.11	16.56	6735504	3367752
326	P	TG(49:1)	TG(14:0_15:0_20:1)	Aa#	TG(49:1)_14:0_a	TG(49x1)_14x0	23.16-23.78	15.66	15.66	7917330	7917330
327	P	TG(49:1)	TG(14:0_15:0_20:1)	Bb#	TG(49:1)_14:0_b	TG(49x1)_14x0	23.78-24.67	23.53	23.53	11893370	11893370
328	P	TG(49:1)	TG(14:0_16:0_19:1)	Bb#	TG(49:1)_14:0_b	TG(49x1)_14x0	23.78-24.67	23.53	23.53	11893370	11893370
329	P	TG(49:1)	TG(14:0_17:0_18:1)	A#a	TG(49:1)_14:0_a	TG(49x1)_14x0	23.16-23.78	15.66	15.66	7917330	7917330
330	P	TG(49:1)	TG(14:0_17:0_18:1)	B#b	TG(49:1)_14:0_b	TG(49x1)_14x0	23.78-24.67	23.53	23.53	11893370	11893370
331	I	TG(49:1)	TG(14:0_17:1_18:0)	baB	TG(49:1)_18:0_b	TG(49x1)_18x0	23.78-24.7	10.34	10.34	5225600	5225600
332	P	TG(49:1)	TG(15:0_15:0_19:1)	AA#	TG(49:1)_15:0_a	TG(49x1)_15x0	23.16-23.78	40.41	20.2	20428818	10214409
333	P	TG(49:1)	TG(15:0_15:0_19:1)	BB#	TG(49:1)_15:0_b	TG(49x1)_15x0	23.78-24.64	65.3	32.65	33013096	16506548
334	I	TG(49:1)	TG(15:0_16:0_18:1)	Bbb	TG(49:1)_15:0_b	TG(49x1)_15x0	23.78-24.64	65.3	65.3	33013096	33013096
335	P	TG(49:1)	TG(15:0_16:1_18:0)	a#A	TG(49:1)_18:0_a	TG(49x1)_18x0	23.19-23.78	2.76	2.76	1394546	1394546
336	P	TG(49:1)	TG(15:0_16:1_18:0)	b#B	TG(49:1)_18:0_b	TG(49x1)_18x0	23.78-24.7	10.34	10.34	5225600	5225600
337	P	TG(49:1)	TG(15:0_17:0_17:1)	b#A	TG(49:1)_17:1_a	TG(49x1)_17x1	23.56-24.7	22.17	22.17	11207988	11207988
338	P	TG(49:1)	TG(15:1_16:0_18:0)	#aA	TG(49:1)_18:0_a	TG(49x1)_18x0	23.19-23.78	2.76	2.76	1394546	1394546
339	P	TG(49:1)	TG(15:1_16:0_18:0)	#bB	TG(49:1)_18:0_b	TG(49x1)_18x0	23.78-24.7	10.34	10.34	5225600	5225600
340	I	TG(49:1)	TG(16:0_16:0_17:1)	bbA	TG(49:1)_17:1_a	TG(49x1)_17x1	23.56-24.7	22.17	22.17	11207988	11207988
341	I	TG(49:2)	TG(14:0_17:1_18:1)	Aaa	TG(49:2)_14:0_a	TG(49x2)_14x0	21.41-23.08	38.09	38.09	6831832	6831832
342	P	TG(49:2)	TG(15:0_17:1_17:1)	#AA	TG(49:2)_17:1_a	TG(49x2)_17x1	21.56-23.22	39.92	19.96	7160015	3.58001e+06
343	P	TG(50:0)	TG(6:0_22:0_22:0)	#AA	TG(50:0)_22:0_a	TG(50x0)_22x0	25.99-26.2	0.02	0.01	5660	2830
344	P	TG(50:0)	TG(6:0_22:0_22:0)	#BB	TG(50:0)_22:0_b	TG(50x0)_22x0	26.2-27.04	2.56	1.28	721301	360650
345	P	TG(50:0)	TG(8:0_20:0_22:0)	#aA	TG(50:0)_22:0_a	TG(50x0)_22x0	25.99-26.2	0.02	0.02	5660	5660
346	P	TG(50:0)	TG(8:0_20:0_22:0)	#bB	TG(50:0)_22:0_b	TG(50x0)_22x0	26.2-27.04	2.56	2.56	721301	721301
347	P	TG(50:0)	TG(10:0_18:0_22:0)	#aA	TG(50:0)_22:0_a	TG(50x0)_22x0	25.99-26.2	0.02	0.02	5660	5660
348	P	TG(50:0)	TG(10:0_18:0_22:0)	#bB	TG(50:0)_22:0_b	TG(50x0)_22x0	26.2-27.04	2.56	2.56	721301	721301
349	P	TG(50:0)	TG(10:0_20:0_20:0)	#AA	TG(50:0)_20:0_a	TG(50x0)_20x0	25.84-26.24	0.27	0.14	77327	38663.5
350	P	TG(50:0)	TG(10:0_20:0_20:0)	#BB	TG(50:0)_20:0_b	TG(50x0)_20x0	26.29-26.98	5.11	2.56	1441392	720696
351	I	TG(50:0)	TG(12:0_16:0_22:0)	aaA	TG(50:0)_22:0_a	TG(50x0)_22x0	25.99-26.2	0.02	0.02	5660	5660
352	I	TG(50:0)	TG(12:0_16:0_22:0)	Bbb	TG(50:0)_12:0_b	TG(50x0)_12x0	26.26-26.92	1.62	1.62	456148	456148
353	I	TG(50:0)	TG(12:0_18:0_20:0)	Aaa	TG(50:0)_12:0_a	TG(50x0)_12x0	25.91-26.26	0.06	0.06	17490	17490
354	I	TG(50:0)	TG(12:0_18:0_20:0)	Bbb	TG(50:0)_12:0_b	TG(50x0)_12x0	26.26-26.92	1.62	1.62	456148	456148
355	I	TG(50:0)	TG(14:0_14:0_22:0)	aaA	TG(50:0)_22:0_a	TG(50x0)_22x0	25.99-26.2	0.02	0.02	5660	5660
356	I	TG(50:0)	TG(14:0_14:0_22:0)	bbB	TG(50:0)_22:0_b	TG(50x0)_22x0	26.2-27.04	2.56	2.56	721301	721301
357	I	TG(50:0)	TG(14:0_16:0_20:0)	aaA	TG(50:0)_20:0_a	TG(50x0)_20x0	25.84-26.24	0.27	0.27	77327	77327
358	I	TG(50:0)	TG(14:0_16:0_20:0)	bbB	TG(50:0)_20:0_b	TG(50x0)_20x0	26.29-26.98	5.11	5.11	1441392	1441392
359	I	TG(50:0)	TG(14:0_18:0_18:0)	Aaa	TG(50:0)_14:0_a	TG(50x0)_14x0	25.91-26.26	1.11	1.11	313934	313934
360	I	TG(50:0)	TG(14:0_18:0_18:0)	Bbb	TG(50:0)_14:0_b	TG(50x0)_14x0	26.31-27.08	24.39	24.39	6879504	6879504
361	I	TG(50:0)	TG(16:0_16:0_18:0)	aaA	TG(50:0)_18:0_a	TG(50x0)_18x0	25.89-26.29	8.87	8.87	2501032	2501032
362	I	TG(50:0)	TG(16:0_16:0_18:0)	BBb	TG(50:0)_16:0_b	TG(50x0)_16x0	26.31-27.1	92.53	46.26	26099089	1.30495e+07
363	P	TG(50:1)	TG(12:0_16:0_22:1)	Aa#	TG(50:1)_12:0_a	TG(50x1)_12x0	24.24-25.32	0.13	0.13	585709	585709
364	P	TG(50:1)	TG(12:0_18:0_20:1)	Aa#	TG(50:1)_12:0_a	TG(50x1)_12x0	24.24-25.32	0.13	0.13	585709	585709
365	P	TG(50:1)	TG(14:0_14:0_22:1)	AA#	TG(50:1)_14:0_a	TG(50x1)_14x0	24.48-25.41	12.15	6.08	55146381	2.75732e+07
366	P	TG(50:1)	TG(14:0_14:1_22:0)	aA#	TG(50:1)_14:1_a	TG(50x1)_14x1	24.59-25.66	0.4	0.4	1810799	1810799
367	P	TG(50:1)	TG(14:0_16:0_20:1)	Aa#	TG(50:1)_14:0_a	TG(50x1)_14x0	24.48-25.41	12.15	12.15	55146381	55146381
368	I	TG(50:1)	TG(14:0_16:1_20:0)	aaA	TG(50:1)_20:0_a	TG(50x1)_20x0	24.51-25.29	0.16	0.16	710715	710715
369	I	TG(50:1)	TG(14:0_18:0_18:1)	Aaa	TG(50:1)_14:0_a	TG(50x1)_14x0	24.48-25.41	12.15	12.15	55146381	55146381
370	I	TG(50:1)	TG(14:1_16:0_20:0)	aaA	TG(50:1)_20:0_a	TG(50x1)_20x0	24.51-25.29	0.16	0.16	710715	710715
371	I	TG(50:1)	TG(14:1_18:0_18:0)	Aaa	TG(50:1)_14:1_a	TG(50x1)_14x1	24.59-25.66	0.4	0.4	1810799	1810799
372	I	TG(50:1)	TG(16:0_16:0_18:1)	aaA	TG(50:1)_18:1_a	TG(50x1)_18x1	24.51-25.54	86.92	86.92	394596039	394596039
373	I	TG(50:1)	TG(16:0_16:1_18:0)	aAa	TG(50:1)_16:1_a	TG(50x1)_16x1	24.54-25.64	4.02	4.02	18263607	18263607
374	P	TG(50:2)	TG(14:0_14:0_22:2)	AA#	TG(50:2)_14:0_a	TG(50x2)_14x0	22.62-23.68	29.99	15	83592316	41796158
375	P	TG(50:2)	TG(14:0_14:1_22:1)	aA#	TG(50:2)_14:1_a	TG(50x2)_14x1	22.68-23.9	2.54	2.54	7081793	7081793
376	P	TG(50:2)	TG(14:0_16:0_20:2)	aA#	TG(50:2)_16:0_a	TG(50x2)_16x0	22.68-23.15	14.44	14.44	40259349	40259349
377	P	TG(50:2)	TG(14:0_16:1_20:1)	aA#	TG(50:2)_16:1_a	TG(50x2)_16x1	22.69-23.78	20.97	20.97	58437106	58437106
378	I	TG(50:2)	TG(14:0_18:1_18:1)	Aaa	TG(50:2)_14:0_a	TG(50x2)_14x0	22.62-23.68	29.99	29.99	83592316	83592316
379	P	TG(50:2)	TG(14:1_14:1_22:0)	AA#	TG(50:2)_14:1_a	TG(50x2)_14x1	22.68-23.9	2.54	1.27	7081793	3.5409e+06
380	P	TG(50:2)	TG(14:1_16:1_20:0)	Aa#	TG(50:2)_14:1_a	TG(50x2)_14x1	22.68-23.9	2.54	2.54	7081793	7081793
381	I	TG(50:2)	TG(14:1_18:0_18:1)	Aaa	TG(50:2)_14:1_a	TG(50x2)_14x1	22.68-23.9	2.54	2.54	7081793	7081793
382	I	TG(50:2)	TG(16:0_16:0_18:2)	bbA	TG(50:2)_18:2_a	TG(50x2)_18x2	23.09-24.21	24.37	24.37	67915114	67915114
383	I	TG(50:2)	TG(16:0_16:1_18:1)	Aaa	TG(50:2)_16:0_a	TG(50x2)_16x0	22.68-23.15	14.44	14.44	40259349	40259349
384	P	TG(50:3)	TG(14:0_14:0_22:3)	AA#	TG(50:3)_14:0_a	TG(50x3)_14x0	21.11-22.51	50.71	25.36	23886466	11943233
385	P	TG(50:3)	TG(14:0_14:1_22:2)	aA#	TG(50:3)_14:1_a	TG(50x3)_14x1	20.78-22.4	27.97	27.97	13176553	13176553
386	P	TG(50:3)	TG(14:0_16:0_20:3)	aA#	TG(50:3)_16:0_a	TG(50x3)_16x0	21.19-21.75	13.34	13.34	6282858	6282858
387	P	TG(50:3)	TG(14:0_16:0_20:3)	aB#	TG(50:3)_16:0_b	TG(50x3)_16x0	21.75-22.75	43.82	43.82	20643466	20643466
388	I	TG(50:3)	TG(14:0_18:0_18:3)	aBa	TG(50:3)_18:0_b	TG(50x3)_18x0	21.79-22.65	5.33	5.33	2512219	2512219
389	I	TG(50:3)	TG(14:0_18:1_18:2)	Aaa	TG(50:3)_14:0_a	TG(50x3)_14x0	21.11-22.51	50.71	50.71	23886466	23886466
390	P	TG(50:3)	TG(14:1_14:1_22:1)	AA#	TG(50:3)_14:1_a	TG(50x3)_14x1	20.78-22.4	27.97	13.98	13176553	6.58828e+06
391	P	TG(50:3)	TG(14:1_16:0_20:2)	aA#	TG(50:3)_16:0_a	TG(50x3)_16x0	21.19-21.75	13.34	13.34	6282858	6282858
392	I	TG(50:3)	TG(14:1_18:0_18:2)	aAa	TG(50:3)_18:0_a	TG(50x3)_18x0	21.26-21.79	1.71	1.71	807367	807367
393	I	TG(50:3)	TG(14:1_18:1_18:1)	Aaa	TG(50:3)_14:1_a	TG(50x3)_14x1	20.78-22.4	27.97	27.97	13176553	13176553
394	I	TG(50:3)	TG(16:0_16:0_18:3)	bbA	TG(50:3)_18:3_a	TG(50x3)_18x3	21.79-22.98	26.83	26.83	12637303	12637303
395	P	TG(50:3)	TG(16:0_16:1_18:2)	A#a	TG(50:3)_16:0_a	TG(50x3)_16x0	21.19-21.75	13.34	13.34	6282858	6282858
396	P	TG(50:3)	TG(16:0_16:1_18:2)	B#a	TG(50:3)_16:0_b	TG(50x3)_16x0	21.75-22.75	43.82	43.82	20643466	20643466
397	P	TG(50:4)	TG(12:0_16:0_22:4)	Bb#	TG(50:4)_12:0_b	TG(50x4)_12x0	20.92-21.4	0.7	0.7	52045	52045
398	I	TG(50:4)	TG(12:0_18:0_20:4)	Bbb	TG(50:4)_12:0_b	TG(50x4)_12x0	20.92-21.4	0.7	0.7	52045	52045
399	P	TG(50:4)	TG(12:0_18:1_20:3)	Aa#	TG(50:4)_12:0_a	TG(50x4)_12x0	19.56-20.88	4.8	4.8	355800	355800
400	P	TG(50:4)	TG(12:0_18:3_20:1)	Aa#	TG(50:4)_12:0_a	TG(50x4)_12x0	19.56-20.88	4.8	4.8	355800	355800
401	P	TG(50:4)	TG(14:0_14:0_22:4)	AA#	TG(50:4)_14:0_a	TG(50x4)_14x0	19.45-20.85	83.66	41.83	6197323	3.09866e+06
402	P	TG(50:4)	TG(14:0_14:0_22:4)	BB#	TG(50:4)_14:0_b	TG(50x4)_14x0	20.85-21.4	10.91	5.46	808071	404036
403	I	TG(50:4)	TG(14:0_16:0_20:4)	aaA	TG(50:4)_20:4_a	TG(50x4)_20x4	20.24-20.77	12.09	12.09	895719	895719
404	I	TG(50:4)	TG(14:0_16:0_20:4)	Bbb	TG(50:4)_14:0_b	TG(50x4)_14x0	20.85-21.4	10.91	10.91	808071	808071
405	P	TG(50:4)	TG(14:1_18:0_18:3)	#Aa	TG(50:4)_18:0_a	TG(50x4)_18x0	19.91-20.88	3.99	3.99	295472	295472
406	P	TG(50:4)	TG(16:0_16:1_18:3)	A#a	TG(50:4)_16:0_a	TG(50x4)_16x0	19.84-20.81	32.69	32.69	2421578	2421578
407	I	TG(50:5)	TG(12:0_18:1_20:4)	bBb	TG(50:5)_18:1_b	TG(50x5)_18x1	18.96-19.55	12.51	12.51	136663	136663
408	I	TG(50:6)	TG(12:0_16:0_22:6)	Baa	TG(50:6)_12:0_b	TG(50x6)_12x0	18.26-18.81	5.71	5.71	21622	21622
409	P	TG(51:0)	TG(15:0_15:0_21:0)	AA#	TG(51:0)_15:0_a	TG(51x0)_15x0	26.55-27.1	19.96	9.98	1297310	648655
410	P	TG(51:0)	TG(15:0_15:0_21:0)	BB#	TG(51:0)_15:0_b	TG(51x0)_15x0	27.1-27.58	6.78	3.39	440505	220252
411	I	TG(51:0)	TG(15:0_18:0_18:0)	Aaa	TG(51:0)_15:0_a	TG(51x0)_15x0	26.55-27.1	19.96	19.96	1297310	1297310
412	I	TG(51:0)	TG(15:0_18:0_18:0)	Bbb	TG(51:0)_15:0_b	TG(51x0)_15x0	27.1-27.58	6.78	6.78	440505	440505
413	P	TG(51:1)	TG(15:0_16:0_20:1)	Aa#	TG(51:1)_15:0_a	TG(51x1)_15x0	24.73-25.35	15.45	15.45	5370460	5370460
414	P	TG(51:1)	TG(15:0_16:0_20:1)	Bb#	TG(51:1)_15:0_b	TG(51x1)_15x0	25.35-26.2	26.61	26.61	9247332	9247332
415	I	TG(51:1)	TG(15:0_18:0_18:1)	Aaa	TG(51:1)_15:0_a	TG(51x1)_15x0	24.73-25.35	15.45	15.45	5370460	5370460
416	I	TG(51:1)	TG(15:0_18:0_18:1)	Bbb	TG(51:1)_15:0_b	TG(51x1)_15x0	25.35-26.2	26.61	26.61	9247332	9247332
417	P	TG(51:1)	TG(15:1_18:0_18:0)	#AA	TG(51:1)_18:0_a	TG(51x1)_18x0	24.79-25.35	22.12	11.06	7686103	3.84305e+06
418	P	TG(51:1)	TG(15:1_18:0_18:0)	#BB	TG(51:1)_18:0_b	TG(51x1)_18x0	25.35-26.32	52.06	26.03	18093953	9.04698e+06
419	P	TG(51:1)	TG(16:0_16:0_19:1)	AA#	TG(51:1)_16:0_a	TG(51x1)_16x0	24.81-25.35	58.84	29.42	20451253	1.02256e+07
420	P	TG(51:1)	TG(16:0_16:0_19:1)	BB#	TG(51:1)_16:0_b	TG(51x1)_16x0	25.35-26.26	84.44	42.22	29345836	14672918
421	P	TG(51:1)	TG(16:0_17:0_18:1)	A#a	TG(51:1)_16:0_a	TG(51x1)_16x0	24.81-25.35	58.84	58.84	20451253	20451253
422	P	TG(51:1)	TG(16:0_17:0_18:1)	B#b	TG(51:1)_16:0_b	TG(51x1)_16x0	25.35-26.26	84.44	84.44	29345836	29345836
423	P	TG(51:2)	TG(15:0_16:0_20:2)	Ba#	TG(51:2)_15:0_b	TG(51x2)_15x0	23.55-24.64	27.4	27.4	13556723	13556723
424	P	TG(51:2)	TG(15:0_17:1_19:1)	Ba#	TG(51:2)_15:0_b	TG(51x2)_15x0	23.55-24.64	27.4	27.4	13556723	13556723
425	I	TG(51:2)	TG(15:0_18:1_18:1)	Aaa	TG(51:2)_15:0_a	TG(51x2)_15x0	22.89-23.55	8.65	8.65	4279173	4279173
426	I	TG(51:2)	TG(15:0_18:1_18:1)	Bbb	TG(51:2)_15:0_b	TG(51x2)_15x0	23.55-24.64	27.4	27.4	13556723	13556723
427	I	TG(51:2)	TG(16:0_17:1_18:1)	aAb	TG(51:2)_17:1_a	TG(51x2)_17x1	23.42-24.7	28.94	28.94	14318762	14318762
428	P	TG(51:2)	TG(17:0_17:1_17:1)	#AA	TG(51:2)_17:1_a	TG(51x2)_17x1	23.42-24.7	28.94	14.47	14318762	7159381
429	P	TG(52:0)	TG(8:0_22:0_22:0)	#AA	TG(52:0)_22:0_a	TG(52x0)_22x0	27.25-27.69	0.4	0.2	33364	16682
430	P	TG(52:0)	TG(8:0_22:0_22:0)	#BB	TG(52:0)_22:0_b	TG(52x0)_22x0	27.69-28.23	8.74	4.37	722453	361226
431	P	TG(52:0)	TG(10:0_20:0_22:0)	#bB	TG(52:0)_22:0_b	TG(52x0)_22x0	27.69-28.23	8.74	8.74	722453	722453
432	I	TG(52:0)	TG(12:0_18:0_22:0)	Abb	TG(52:0)_12:0_a	TG(52x0)_12x0	27.6-28.18	3.04	3.04	251005	251005
433	I	TG(52:0)	TG(12:0_20:0_20:0)	Abb	TG(52:0)_12:0_a	TG(52x0)_12x0	27.6-28.18	3.04	3.04	251005	251005
434	I	TG(52:0)	TG(14:0_16:0_22:0)	aaA	TG(52:0)_22:0_a	TG(52x0)_22x0	27.25-27.69	0.4	0.4	33364	33364
435	I	TG(52:0)	TG(14:0_16:0_22:0)	bbB	TG(52:0)_22:0_b	TG(52x0)_22x0	27.69-28.23	8.74	8.74	722453	722453
436	I	TG(52:0)	TG(14:0_18:0_20:0)	Bbb	TG(52:0)_14:0_b	TG(52x0)_14x0	27.72-28.22	9.64	9.64	797222	797222
437	I	TG(52:0)	TG(16:0_16:0_20:0)	aaA	TG(52:0)_20:0_a	TG(52x0)_20x0	27.44-27.7	0.89	0.89	73395	73395
438	I	TG(52:0)	TG(16:0_16:0_20:0)	bbB	TG(52:0)_20:0_b	TG(52x0)_20x0	27.7-28.34	10.37	10.37	857579	857579
439	I	TG(52:0)	TG(16:0_18:0_18:0)	Aaa	TG(52:0)_16:0_a	TG(52x0)_16x0	27.27-27.7	5.96	5.96	492454	492454
440	I	TG(52:0)	TG(16:0_18:0_18:0)	Bbb	TG(52:0)_16:0_b	TG(52x0)_16x0	27.7-28.39	53.49	53.49	4422543	4422543
441	P	TG(52:1)	TG(12:0_18:0_22:1)	Aa#	TG(52:1)_12:0_a	TG(52x1)_12x0	25.84-26.7	0.09	0.09	194277	194277
442	I	TG(52:1)	TG(12:0_18:1_22:0)	Aaa	TG(52:1)_12:0_a	TG(52x1)_12x0	25.84-26.7	0.09	0.09	194277	194277
443	P	TG(52:1)	TG(12:0_20:0_20:1)	Aa#	TG(52:1)_12:0_a	TG(52x1)_12x0	25.84-26.7	0.09	0.09	194277	194277
444	P	TG(52:1)	TG(14:0_16:0_22:1)	Aa#	TG(52:1)_14:0_a	TG(52x1)_14x0	25.77-26.88	0.94	0.94	1953832	1953832
445	I	TG(52:1)	TG(14:0_16:1_22:0)	aaA	TG(52:1)_22:0_a	TG(52x1)_22x0	25.89-26.96	0.15	0.15	318400	318400
446	P	TG(52:1)	TG(14:0_18:0_20:1)	Aa#	TG(52:1)_14:0_a	TG(52x1)_14x0	25.77-26.88	0.94	0.94	1953832	1953832
447	I	TG(52:1)	TG(14:0_18:1_20:0)	aaA	TG(52:1)_20:0_a	TG(52x1)_20x0	25.98-26.96	0.89	0.89	1845554	1845554
448	P	TG(52:1)	TG(14:1_16:0_22:0)	#aA	TG(52:1)_22:0_a	TG(52x1)_22x0	25.89-26.96	0.15	0.15	318400	318400
449	P	TG(52:1)	TG(14:1_18:0_20:0)	#aA	TG(52:1)_20:0_a	TG(52x1)_20x0	25.98-26.96	0.89	0.89	1845554	1845554
450	P	TG(52:1)	TG(16:0_16:0_20:1)	AA#	TG(52:1)_16:0_a	TG(52x1)_16x0	26.01-27.08	65.74	32.87	136659269	6.83296e+07
451	I	TG(52:1)	TG(16:0_16:1_20:0)	aaA	TG(52:1)_20:0_a	TG(52x1)_20x0	25.98-26.96	0.89	0.89	1845554	1845554
452	I	TG(52:1)	TG(16:0_18:0_18:1)	Aaa	TG(52:1)_16:0_a	TG(52x1)_16x0	26.01-27.08	65.74	65.74	136659269	136659269
453	I	TG(52:1)	TG(16:1_18:0_18:0)	Aaa	TG(52:1)_16:1_a	TG(52x1)_16x1	26.03-26.98	1.28	1.28	2668705	2668705
454	P	TG(52:2)	TG(16:0_16:0_20:2)	AA#	TG(52:2)_16:0_a	TG(52x2)_16x0	24.24-25.35	43.21	21.6	199879640	99939820
455	P	TG(52:2)	TG(16:0_16:1_20:1)	aA#	TG(52:2)_16:1_a	TG(52x2)_16x1	24.27-25.48	2.44	2.44	11293100	11293100
456	I	TG(52:2)	TG(16:0_18:1_18:1)	Aaa	TG(52:2)_16:0_a	TG(52x2)_16x0	24.24-25.35	43.21	43.21	199879640	199879640
457	P	TG(52:2)	TG(16:1_16:1_20:0)	AA#	TG(52:2)_16:1_a	TG(52x2)_16x1	24.27-25.48	2.44	1.22	11293100	5646550
458	I	TG(52:2)	TG(16:1_18:0_18:1)	Aaa	TG(52:2)_16:1_a	TG(52x2)_16x1	24.27-25.48	2.44	2.44	11293100	11293100
459	P	TG(52:3)	TG(16:0_16:0_20:3)	AA#	TG(52:3)_16:0_a	TG(52x3)_16x0	22.85-24.09	55.11	27.56	55046554	27523277
460	I	TG(52:3)	TG(16:0_18:1_18:2)	Aaa	TG(52:3)_16:0_a	TG(52x3)_16x0	22.85-24.09	55.11	55.11	55046554	55046554
461	P	TG(52:3)	TG(16:1_16:1_20:1)	AA#	TG(52:3)_16:1_a	TG(52x3)_16x1	22.51-23.72	20.16	10.08	20141667	1.00708e+07
462	I	TG(52:3)	TG(16:1_18:1_18:1)	Aaa	TG(52:3)_16:1_a	TG(52x3)_16x1	22.51-23.72	20.16	20.16	20141667	20141667
463	P	TG(52:4)	TG(14:0_16:0_22:4)	Aa#	TG(52:4)_14:0_a	TG(52x4)_14x0	21.38-22.05	3.43	3.43	495818	495818
464	P	TG(52:4)	TG(14:0_16:0_22:4)	Ba#	TG(52:4)_14:0_b	TG(52x4)_14x0	22.05-22.58	1.97	1.97	284073	284073
465	P	TG(52:4)	TG(14:0_16:0_22:4)	Cc#	TG(52:4)_14:0_c	TG(52x4)_14x0	22.58-23.15	0.89	0.89	129140	129140
466	I	TG(52:4)	TG(14:0_18:0_20:4)	bBa	TG(52:4)_18:0_b	TG(52x4)_18x0	22.16-22.58	1.72	1.72	247977	247977
467	I	TG(52:4)	TG(14:0_18:0_20:4)	Ccb	TG(52:4)_14:0_c	TG(52x4)_14x0	22.58-23.15	0.89	0.89	129140	129140
468	P	TG(52:4)	TG(14:0_18:1_20:3)	Bb#	TG(52:4)_14:0_b	TG(52x4)_14x0	22.05-22.58	1.97	1.97	284073	284073
469	P	TG(52:4)	TG(14:0_18:3_20:1)	Aa#	TG(52:4)_14:0_a	TG(52x4)_14x0	21.38-22.05	3.43	3.43	495818	495818
470	P	TG(52:4)	TG(14:0_18:3_20:1)	Ba#	TG(52:4)_14:0_b	TG(52x4)_14x0	22.05-22.58	1.97	1.97	284073	284073
471	I	TG(52:4)	TG(16:0_16:0_20:4)	aaA	TG(52:4)_20:4_a	TG(52x4)_20x4	22.05-22.51	7.67	7.67	1109063	1109063
472	I	TG(52:4)	TG(16:0_16:0_20:4)	CCb	TG(52:4)_16:0_c	TG(52x4)_16x0	22.58-23.25	12.68	6.34	1833417	916708
473	I	TG(52:4)	TG(16:0_18:1_18:3)	abA	TG(52:4)_18:3_a	TG(52x4)_18x3	21.53-22.65	83.94	83.94	12132689	12132689
474	P	TG(52:4)	TG(16:1_18:0_18:3)	#Aa	TG(52:4)_18:0_a	TG(52x4)_18x0	21.34-22.16	2.3	2.3	332078	332078
475	P	TG(52:4)	TG(16:1_18:0_18:3)	#Ba	TG(52:4)_18:0_b	TG(52x4)_18x0	22.16-22.58	1.72	1.72	247977	247977
476	I	TG(52:5)	TG(14:0_18:1_20:4)	bBa	TG(52:5)_18:1_b	TG(52x5)_18x1	20.63-21.41	19.63	19.63	514101	514101
477	I	TG(52:6)	TG(14:0_16:0_22:6)	Cba	TG(52:6)_14:0_c	TG(52x6)_14x0	20.13-20.63	4.07	4.07	27414	27414
478	P	TG(52:7)	TG(12:0_18:1_22:6)	#aA	TG(52:7)_22:6_a	TG(52x7)_22x6	18.0-18.74	13.15	13.15	30002	30002
479	P	TG(53:2)	TG(17:0_18:1_18:1)	#AA	TG(53:2)_18:1_a	TG(53x2)_18x1	24.48-25.13	44.13	22.06	10899758	5449879
480	P	TG(53:2)	TG(17:0_18:1_18:1)	#BB	TG(53:2)_18:1_b	TG(53x2)_18x1	25.13-26.28	100	50	24701581	1.23508e+07
481	P	TG(53:2)	TG(17:1_17:1_19:0)	AA#	TG(53:2)_17:1_a	TG(53x2)_17x1	24.79-26.26	13.26	6.63	3274295	1.63715e+06
482	I	TG(53:2)	TG(17:1_18:0_18:1)	Aab	TG(53:2)_17:1_a	TG(53x2)_17x1	24.79-26.26	13.26	13.26	3274295	3274295
483	P	TG(53:3)	TG(17:1_17:1_19:1)	AA#	TG(53:3)_17:1_a	TG(53x3)_17x1	23.26-24.33	33.46	16.73	3916009	1.958e+06
484	I	TG(53:3)	TG(17:1_18:1_18:1)	Aaa	TG(53:3)_17:1_a	TG(53x3)_17x1	23.26-24.33	33.46	33.46	3916009	3916009
485	P	TG(54:0)	TG(10:0_22:0_22:0)	#AA	TG(54:0)_22:0_a	TG(54x0)_22x0	28.69-29.02	2.7	1.35	25789	12894.5
486	P	TG(54:0)	TG(10:0_22:0_22:0)	#BB	TG(54:0)_22:0_b	TG(54x0)_22x0	29.02-29.48	34.38	17.19	328682	164341
487	P	TG(54:0)	TG(12:0_20:0_22:0)	#Aa	TG(54:0)_20:0_a	TG(54x0)_20x0	28.66-29.02	2.38	2.38	22755	22755
488	P	TG(54:0)	TG(12:0_20:0_22:0)	#Bb	TG(54:0)_20:0_b	TG(54x0)_20x0	29.06-29.48	17.56	17.56	167900	167900
489	I	TG(54:0)	TG(14:0_20:0_20:0)	Aaa	TG(54:0)_14:0_a	TG(54x0)_14x0	28.61-28.94	1.91	1.91	18273	18273
490	I	TG(54:0)	TG(14:0_20:0_20:0)	bBB	TG(54:0)_20:0_b	TG(54x0)_20x0	29.06-29.48	17.56	8.78	167900	83950
491	I	TG(54:0)	TG(16:0_16:0_22:0)	aaA	TG(54:0)_22:0_a	TG(54x0)_22x0	28.69-29.02	2.7	2.7	25789	25789
492	I	TG(54:0)	TG(16:0_16:0_22:0)	bbB	TG(54:0)_22:0_b	TG(54x0)_22x0	29.02-29.48	34.38	34.38	328682	328682
493	I	TG(54:0)	TG(16:0_18:0_20:0)	aaA	TG(54:0)_20:0_a	TG(54x0)_20x0	28.66-29.02	2.38	2.38	22755	22755
494	I	TG(54:0)	TG(16:0_18:0_20:0)	bbB	TG(54:0)_20:0_b	TG(54x0)_20x0	29.06-29.48	17.56	17.56	167900	167900
495	I	TG(54:0)	TG(18:0_18:0_18:0)	AAA	TG(54:0)_18:0_a	TG(54x0)_18x0	28.68-29.02	9.06	3.02	86571	28857
496	I	TG(54:0)	TG(18:0_18:0_18:0)	BBB	TG(54:0)_18:0_b	TG(54x0)_18x0	29.02-29.56	100	33.33	955960	318653
497	P	TG(54:1)	TG(14:0_18:0_22:1)	Aa#	TG(54:1)_14:0_a	TG(54x1)_14x0	27.23-28.23	1.34	1.34	682498	682498
498	P	TG(54:1)	TG(14:0_20:0_20:1)	Aa#	TG(54:1)_14:0_a	TG(54x1)_14x0	27.23-28.23	1.34	1.34	682498	682498
499	P	TG(54:1)	TG(14:1_18:0_22:0)	#aA	TG(54:1)_22:0_a	TG(54x1)_22x0	27.38-28.11	1.8	1.8	914991	914991
500	P	TG(54:1)	TG(14:1_20:0_20:0)	#AA	TG(54:1)_20:0_a	TG(54x1)_20x0	27.43-28.24	8.37	4.18	4246567	2.12328e+06
501	P	TG(54:1)	TG(16:0_16:0_22:1)	AA#	TG(54:1)_16:0_a	TG(54x1)_16x0	27.23-28.23	11	5.5	5584285	2.79214e+06
502	P	TG(54:1)	TG(16:0_16:1_22:0)	a#A	TG(54:1)_22:0_a	TG(54x1)_22x0	27.38-28.11	1.8	1.8	914991	914991
503	P	TG(54:1)	TG(16:0_18:0_20:1)	Aa#	TG(54:1)_16:0_a	TG(54x1)_16x0	27.23-28.23	11	11	5584285	5584285
504	I	TG(54:1)	TG(16:0_18:1_20:0)	aaA	TG(54:1)_20:0_a	TG(54x1)_20x0	27.43-28.24	8.37	8.37	4246567	4246567
505	P	TG(54:1)	TG(16:1_18:0_20:0)	#aA	TG(54:1)_20:0_a	TG(54x1)_20x0	27.43-28.24	8.37	8.37	4246567	4246567
506	I	TG(54:1)	TG(18:0_18:0_18:1)	aaA	TG(54:1)_18:1_a	TG(54x1)_18x1	27.44-28.42	59.15	59.15	30020130	30020130
507	I	TG(54:2)	TG(18:0_18:0_18:2)	aaA	TG(54:2)_18:2_a	TG(54x2)_18x2	25.79-27.21	3.13	3.13	4158027	4158027
508	I	TG(54:2)	TG(18:0_18:1_18:1)	Aaa	TG(54:2)_18:0_a	TG(54x2)_18x0	25.72-27.1	51.83	51.83	68845905	68845905
509	I	TG(54:3)	TG(18:0_18:0_18:3)	aaA	TG(54:3)_18:3_a	TG(54x3)_18x3	25.01-25.56	0.35	0.35	579036	579036
510	I	TG(54:3)	TG(18:1_18:1_18:1)	AAA	TG(54:3)_18:1_a	TG(54x3)_18x1	24.04-25.32	100	33.33	163829072	5.46097e+07
511	P	TG(54:4)	TG(16:0_16:0_22:4)	AA#	TG(54:4)_16:0_a	TG(54x4)_16x0	22.86-24.18	5.32	2.66	1947417	973708
512	P	TG(54:4)	TG(16:0_16:0_22:4)	BB#	TG(54:4)_16:0_b	TG(54x4)_16x0	24.18-24.72	0.59	0.3	216957	108478
513	I	TG(54:4)	TG(16:0_18:0_20:4)	aaA	TG(54:4)_20:4_a	TG(54x4)_20x4	23.69-24.18	1.23	1.23	450167	450167
514	I	TG(54:4)	TG(16:0_18:0_20:4)	Bbb	TG(54:4)_16:0_b	TG(54x4)_16x0	24.18-24.72	0.59	0.59	216957	216957
515	P	TG(54:4)	TG(16:0_18:1_20:3)	Aa#	TG(54:4)_16:0_a	TG(54x4)_16x0	22.86-24.18	5.32	5.32	1947417	1947417
516	P	TG(54:4)	TG(16:0_18:2_20:2)	Aa#	TG(54:4)_16:0_a	TG(54x4)_16x0	22.86-24.18	5.32	5.32	1947417	1947417
517	I	TG(54:4)	TG(18:0_18:1_18:3)	aaA	TG(54:4)_18:3_a	TG(54x4)_18x3	23.19-24.21	7.54	7.54	2760430	2760430
518	I	TG(54:4)	TG(18:0_18:2_18:2)	Aaa	TG(54:4)_18:0_a	TG(54x4)_18x0	23.06-24.15	10.19	10.19	3733369	3733369
519	I	TG(54:4)	TG(18:1_18:1_18:2)	aaA	TG(54:4)_18:2_a	TG(54x4)_18x2	22.59-24.12	45.78	45.78	16764696	16764696
520	P	TG(54:5)	TG(16:0_16:0_22:5)	AA#	TG(54:5)_16:0_a	TG(54x5)_16x0	21.56-22.33	6.91	3.46	611125	305562
521	P	TG(54:5)	TG(16:0_16:0_22:5)	BB#	TG(54:5)_16:0_b	TG(54x5)_16x0	22.33-22.98	20.9	10.45	1849814	924907
522	P	TG(54:5)	TG(16:0_16:0_22:5)	CC#	TG(54:5)_16:0_c	TG(54x5)_16x0	22.98-23.51	1.71	0.86	151548	75774
523	I	TG(54:5)	TG(16:0_18:1_20:4)	Aaa	TG(54:5)_16:0_a	TG(54x5)_16x0	21.56-22.33	6.91	6.91	611125	611125
524	I	TG(54:5)	TG(16:0_18:1_20:4)	bBb	TG(54:5)_18:1_b	TG(54x5)_18x1	22.4-23.02	10.61	10.61	939199	939199
525	P	TG(54:5)	TG(16:0_18:3_20:2)	Aa#	TG(54:5)_16:0_a	TG(54x5)_16x0	21.56-22.33	6.91	6.91	611125	611125
526	I	TG(54:5)	TG(18:1_18:1_18:3)	aaA	TG(54:5)_18:3_a	TG(54x5)_18x3	21.26-22.72	39.92	39.92	3533110	3533110
527	I	TG(54:6)	TG(16:0_16:0_22:6)	BBa	TG(54:6)_16:0_b	TG(54x6)_16x0	21.82-22.33	9.72	4.86	62965	31482.5
528	P	TG(56:0)	TG(12:0_22:0_22:0)	#AA	TG(56:0)_22:0_a	TG(56x0)_22x0	30.24-30.75	19.13	9.56	53864	26932
529	P	TG(56:0)	TG(14:0_20:0_22:0)	#Aa	TG(56:0)_20:0_a	TG(56x0)_20x0	30.3-30.77	3.89	3.89	10945	10945
530	I	TG(56:0)	TG(16:0_18:0_22:0)	bbA	TG(56:0)_22:0_a	TG(56x0)_22x0	30.24-30.75	19.13	19.13	53864	53864
531	I	TG(56:0)	TG(16:0_20:0_20:0)	bAA	TG(56:0)_20:0_a	TG(56x0)_20x0	30.3-30.77	3.89	1.94	10945	5472.5
532	I	TG(56:0)	TG(18:0_18:0_20:0)	bbA	TG(56:0)_20:0_a	TG(56x0)_20x0	30.3-30.77	3.89	3.89	10945	10945
533	P	TG(56:1)	TG(14:1_20:0_22:0)	#Aa	TG(56:1)_20:0_a	TG(56x1)_20x0	28.57-29.48	34.58	34.58	796328	796328
534	P	TG(56:1)	TG(16:0_18:0_22:1)	aA#	TG(56:1)_18:0_a	TG(56x1)_18x0	28.55-29.48	53.27	53.27	1226563	1226563
535	I	TG(56:1)	TG(16:0_18:1_22:0)	Aaa	TG(56:1)_16:0_a	TG(56x1)_16x0	28.57-29.45	60.09	60.09	1383688	1383688
536	P	TG(56:1)	TG(16:0_20:0_20:1)	aA#	TG(56:1)_20:0_a	TG(56x1)_20x0	28.57-29.48	34.58	34.58	796328	796328
537	P	TG(56:1)	TG(16:1_18:0_22:0)	#Aa	TG(56:1)_18:0_a	TG(56x1)_18x0	28.55-29.48	53.27	53.27	1226563	1226563
538	P	TG(56:1)	TG(16:1_20:0_20:0)	#AA	TG(56:1)_20:0_a	TG(56x1)_20x0	28.57-29.48	34.58	17.29	796328	398164
539	P	TG(56:1)	TG(18:0_18:0_20:1)	AA#	TG(56:1)_18:0_a	TG(56x1)_18x0	28.55-29.48	53.27	26.64	1226563	613282
540	I	TG(56:1)	TG(18:0_18:1_20:0)	aaA	TG(56:1)_20:0_a	TG(56x1)_20x0	28.57-29.48	34.58	34.58	796328	796328
541	I	TG(56:2)	TG(18:1_18:1_20:0)	aaA	TG(56:2)_20:0_a	TG(56x2)_20x0	27.04-28.12	33.07	33.07	1098614	1098614
542	I	TG(56:4)	TG(18:0_18:0_20:4)	BBa	TG(56:4)_18:0_b	TG(56x4)_18x0	25.72-26.3	16.7	8.35	73701	36850.5
543	P	TG(56:5)	TG(18:0_18:0_20:5)	AA#	TG(56:5)_18:0_a	TG(56x5)_18x0	23.49-23.94	13.19	6.6	116866	58433
544	P	TG(56:5)	TG(18:0_18:0_20:5)	BB#	TG(56:5)_18:0_b	TG(56x5)_18x0	24.0-24.62	55.32	27.66	490172	245086
545	I	TG(56:5)	TG(18:0_18:1_20:4)	Aaa	TG(56:5)_18:0_a	TG(56x5)_18x0	23.49-23.94	13.19	13.19	116866	116866
546	I	TG(56:5)	TG(18:0_18:1_20:4)	bBb	TG(56:5)_18:1_b	TG(56x5)_18x1	24.0-24.64	16.04	16.04	142174	142174
547	P	TG(56:5)	TG(18:1_18:1_20:3)	AA#	TG(56:5)_18:1_a	TG(56x5)_18x1	22.73-24.0	100	50	886123	443062
548	P	TG(56:5)	TG(18:1_18:1_20:3)	BB#	TG(56:5)_18:1_b	TG(56x5)_18x1	24.0-24.64	16.04	8.02	142174	71087
549	P	TG(56:6)	TG(16:0_18:1_22:5)	Ab#	TG(56:6)_16:0_a	TG(56x6)_16x0	22.13-22.95	54.05	54.05	680186	680186
550	P	TG(56:6)	TG(16:0_20:2_20:4)	A#b	TG(56:6)_16:0_a	TG(56x6)_16x0	22.13-22.95	54.05	54.05	680186	680186
551	P	TG(56:6)	TG(18:0_18:1_20:5)	Ab#	TG(56:6)_18:0_a	TG(56x6)_18x0	22.09-22.78	4.09	4.09	51480	51480
552	P	TG(56:6)	TG(18:0_18:1_20:5)	Bb#	TG(56:6)_18:0_b	TG(56x6)_18x0	22.78-23.42	4.53	4.53	57065	57065
553	P	TG(56:6)	TG(18:0_18:2_20:4)	A#b	TG(56:6)_18:0_a	TG(56x6)_18x0	22.09-22.78	4.09	4.09	51480	51480
554	I	TG(56:6)	TG(18:1_18:1_20:4)	aaA	TG(56:6)_20:4_a	TG(56x6)_20x4	21.68-22.16	12.02	12.02	151234	151234
555	I	TG(56:6)	TG(18:1_18:1_20:4)	bbB	TG(56:6)_20:4_b	TG(56x6)_20x4	22.16-23.12	76.63	76.63	964331	964331
556	I	TG(56:7)	TG(16:0_18:1_22:6)	bBa	TG(56:7)_18:1_b	TG(56x7)_18x1	21.71-22.22	14.25	14.25	40157	40157
557	P	TG(56:7)	TG(18:1_18:1_20:5)	AA#	TG(56:7)_18:1_a	TG(56x7)_18x1	20.78-21.71	91.9	45.95	258988	129494
558	P	TG(56:7)	TG(18:1_18:1_20:5)	BB#	TG(56:7)_18:1_b	TG(56x7)_18x1	21.71-22.22	14.25	7.12	40157	20078.5
559	P	TG(58:0)	TG(14:0_22:0_22:0)	#AA	TG(58:0)_22:0_a	TG(58x0)_22x0	31.27-31.95	6.74	3.37	3688	1844
560	I	TG(58:0)	TG(18:0_18:0_22:0)	aaA	TG(58:0)_22:0_a	TG(58x0)_22x0	31.27-31.95	6.74	6.74	3688	3688
561	P	TG(58:1)	TG(14:1_22:0_22:0)	#AA	TG(58:1)_22:0_a	TG(58x1)_22x0	29.99-30.62	35.26	17.63	287296	143648
562	P	TG(58:1)	TG(18:0_18:0_22:1)	AA#	TG(58:1)_18:0_a	TG(58x1)_18x0	29.69-30.75	33.31	16.66	271429	135714
563	I	TG(58:2)	TG(18:1_18:1_22:0)	aaA	TG(58:2)_22:0_a	TG(58x2)_22x0	28.49-29.44	44.5	44.5	409869	409869
564	P	TG(58:7)	TG(18:1_18:1_22:5)	AA#	TG(58:7)_18:1_a	TG(58x7)_18x1	21.91-22.78	100	50	192886	96443
TG prediction based on the following FA chains: 4:0, 6:0, 8:0, 10:0, 12:0, 14:0, 14:1, 15:0, 15:1, 16:0, 16:1, 17:0, 17:1, 18:0, 18:1, 18:2, 18:3, 19:0, 19:1, 20:0, 20:1, 20:2, 20:3, 20:4, 20:5, 21:0, 22:0, 22:1, 22:2, 22:3, 22:4, 22:5, 22:6
Set % relative abundance thresold: 0; % retention time span threshold: 75
Retnetion time unit: second; intensity unit: AUC

## Sheet: IF1
Supplementary Database 2. TAILOR-MS Generated Report for Infant Formula 1 TG Species Identification and Prediction
No.	Identification/Prediction	Brutto Level	TG Structure	Constructed Peaks	ID Peak	Name	Retention Time	% Relative Abundance	% Relative Abundance (corrected)	Intensity	Intensity (corrected)
1	P	TG(32:0)	TG(8:0_8:0_16:0)	AA#	TG(32:0)_8:0_a	TG(32x0)_8x0	10.78-11.68	82.36	41.18	365682712	182841356
2	I	TG(32:0)	TG(8:0_12:0_12:0)	Aaa	TG(32:0)_8:0_a	TG(32x0)_8x0	10.78-11.68	82.36	82.36	365682712	365682712
3	P	TG(34:0)	TG(8:0_8:0_18:0)	AA#	TG(34:0)_8:0_a	TG(34x0)_8x0	12.42-13.5	66.12	33.06	402363262	201181631
4	P	TG(34:0)	TG(8:0_10:0_16:0)	aA#	TG(34:0)_10:0_a	TG(34x0)_10x0	12.22-13.31	62.02	62.02	377377877	377377877
5	P	TG(34:0)	TG(8:0_12:0_14:0)	Aa#	TG(34:0)_8:0_a	TG(34x0)_8x0	12.42-13.5	66.12	66.12	402363262	402363262
6	P	TG(34:0)	TG(10:0_10:0_14:0)	AA#	TG(34:0)_10:0_a	TG(34x0)_10x0	12.22-13.31	62.02	31.01	377377877	1.88689e+08
7	I	TG(34:0)	TG(10:0_12:0_12:0)	Aaa	TG(34:0)_10:0_a	TG(34x0)_10x0	12.22-13.31	62.02	62.02	377377877	377377877
8	P	TG(36:0)	TG(4:0_16:0_16:0)	#AA	TG(36:0)_16:0_a	TG(36x0)_16x0	14.17-15.17	41.55	20.78	337533594	168766797
9	P	TG(36:0)	TG(4:0_16:0_16:0)	#BB	TG(36:0)_16:0_b	TG(36x0)_16x0	15.17-15.78	1.19	0.6	9642217	4.82111e+06
10	P	TG(36:0)	TG(6:0_14:0_16:0)	#aA	TG(36:0)_16:0_a	TG(36x0)_16x0	14.17-15.17	41.55	41.55	337533594	337533594
11	P	TG(36:0)	TG(8:0_8:0_20:0)	AA#	TG(36:0)_8:0_a	TG(36x0)_8x0	14.24-15.21	40.56	20.28	329517999	1.64759e+08
12	P	TG(36:0)	TG(8:0_10:0_18:0)	Aa#	TG(36:0)_8:0_a	TG(36x0)_8x0	14.24-15.21	40.56	40.56	329517999	329517999
13	I	TG(36:0)	TG(8:0_12:0_16:0)	Aaa	TG(36:0)_8:0_a	TG(36x0)_8x0	14.24-15.21	40.56	40.56	329517999	329517999
14	I	TG(36:0)	TG(8:0_14:0_14:0)	Aaa	TG(36:0)_8:0_a	TG(36x0)_8x0	14.24-15.21	40.56	40.56	329517999	329517999
15	I	TG(36:0)	TG(10:0_10:0_16:0)	aaA	TG(36:0)_16:0_a	TG(36x0)_16x0	14.17-15.17	41.55	41.55	337533594	337533594
16	I	TG(36:0)	TG(10:0_12:0_14:0)	Aaa	TG(36:0)_10:0_a	TG(36x0)_10x0	14.02-15.23	46.3	46.3	376094703	376094703
17	I	TG(36:0)	TG(12:0_12:0_12:0)	AAA	TG(36:0)_12:0_a	TG(36x0)_12x0	13.86-15.91	100	33.33	812360693	2.70787e+08
18	P	TG(38:0)	TG(4:0_16:0_18:0)	#aA	TG(38:0)_18:0_a	TG(38x0)_18x0	16.0-17.05	17.84	17.84	123651578	123651578
19	P	TG(38:0)	TG(4:0_16:0_18:0)	#bB	TG(38:0)_18:0_b	TG(38x0)_18x0	17.05-17.85	0.43	0.43	2991948	2991948
20	P	TG(38:0)	TG(6:0_14:0_18:0)	#aA	TG(38:0)_18:0_a	TG(38x0)_18x0	16.0-17.05	17.84	17.84	123651578	123651578
21	P	TG(38:0)	TG(6:0_16:0_16:0)	#AA	TG(38:0)_16:0_a	TG(38x0)_16x0	15.94-16.84	41	20.5	284226580	142113290
22	P	TG(38:0)	TG(6:0_16:0_16:0)	#BB	TG(38:0)_16:0_b	TG(38x0)_16x0	16.84-17.82	1.01	0.5	6967468	3483734
23	P	TG(38:0)	TG(8:0_8:0_22:0)	AA#	TG(38:0)_8:0_a	TG(38x0)_8x0	16.15-16.98	17.77	8.88	123166659	6.15833e+07
24	I	TG(38:0)	TG(8:0_12:0_18:0)	Aaa	TG(38:0)_8:0_a	TG(38x0)_8x0	16.15-16.98	17.77	17.77	123166659	123166659
25	I	TG(38:0)	TG(8:0_14:0_16:0)	Aaa	TG(38:0)_8:0_a	TG(38x0)_8x0	16.15-16.98	17.77	17.77	123166659	123166659
26	I	TG(38:0)	TG(10:0_12:0_16:0)	Aaa	TG(38:0)_10:0_a	TG(38x0)_10x0	15.93-16.74	29.92	29.92	207415532	207415532
27	I	TG(38:0)	TG(10:0_14:0_14:0)	Aaa	TG(38:0)_10:0_a	TG(38x0)_10x0	15.93-16.74	29.92	29.92	207415532	207415532
28	I	TG(38:0)	TG(12:0_12:0_14:0)	aaA	TG(38:0)_14:0_a	TG(38x0)_14x0	15.8-17.65	86.04	86.04	596448585	596448585
29	P	TG(38:1)	TG(8:0_8:0_22:1)	AA#	TG(38:1)_8:0_a	TG(38x1)_8x0	14.15-14.94	64.22	32.11	81800375	4.09002e+07
30	I	TG(38:1)	TG(8:0_12:0_18:1)	aAa	TG(38:1)_12:0_a	TG(38x1)_12x0	14.19-14.94	58.35	58.35	74325816	74325816
31	P	TG(38:1)	TG(8:0_14:1_16:0)	aA#	TG(38:1)_14:1_a	TG(38x1)_14x1	14.14-14.77	0.11	0.11	146170	146170
32	I	TG(38:1)	TG(12:0_12:0_14:1)	aaA	TG(38:1)_14:1_a	TG(38x1)_14x1	14.14-14.77	0.11	0.11	146170	146170
33	I	TG(39:0)	TG(12:0_12:0_15:0)	aaA	TG(39:0)_15:0_a	TG(39x0)_15x0	16.86-17.68	36.18	36.18	632522	632522
34	P	TG(40:0)	TG(4:0_18:0_18:0)	#AA	TG(40:0)_18:0_a	TG(40x0)_18x0	17.88-18.87	18.33	9.16	91717291	4.58586e+07
35	P	TG(40:0)	TG(6:0_16:0_18:0)	#aA	TG(40:0)_18:0_a	TG(40x0)_18x0	17.88-18.87	18.33	18.33	91717291	91717291
36	P	TG(40:0)	TG(8:0_10:0_22:0)	Aa#	TG(40:0)_8:0_a	TG(40x0)_8x0	17.94-18.9	3.31	3.31	16572521	16572521
37	P	TG(40:0)	TG(8:0_12:0_20:0)	Aa#	TG(40:0)_8:0_a	TG(40x0)_8x0	17.94-18.9	3.31	3.31	16572521	16572521
38	I	TG(40:0)	TG(8:0_14:0_18:0)	Aaa	TG(40:0)_8:0_a	TG(40x0)_8x0	17.94-18.9	3.31	3.31	16572521	16572521
39	I	TG(40:0)	TG(8:0_16:0_16:0)	Aaa	TG(40:0)_8:0_a	TG(40x0)_8x0	17.94-18.9	3.31	3.31	16572521	16572521
40	P	TG(40:0)	TG(10:0_10:0_20:0)	AA#	TG(40:0)_10:0_a	TG(40x0)_10x0	17.82-18.83	14.01	7	70107508	35053754
41	I	TG(40:0)	TG(10:0_12:0_18:0)	Aaa	TG(40:0)_10:0_a	TG(40x0)_10x0	17.82-18.83	14.01	14.01	70107508	70107508
42	I	TG(40:0)	TG(10:0_14:0_16:0)	Aaa	TG(40:0)_10:0_a	TG(40x0)_10x0	17.82-18.83	14.01	14.01	70107508	70107508
43	I	TG(40:0)	TG(12:0_12:0_16:0)	aaA	TG(40:0)_16:0_a	TG(40x0)_16x0	17.74-19.02	90.17	90.17	451150989	451150989
44	I	TG(40:0)	TG(12:0_14:0_14:0)	aAA	TG(40:0)_14:0_a	TG(40x0)_14x0	17.63-19.08	96.28	48.14	481721322	240860661
45	P	TG(40:1)	TG(8:0_14:0_18:1)	Aa#	TG(40:1)_8:0_a	TG(40x1)_8x0	15.96-16.83	58.04	58.04	15857568	15857568
46	P	TG(40:1)	TG(8:0_14:1_18:0)	aA#	TG(40:1)_14:1_a	TG(40x1)_14x1	15.89-16.61	0.57	0.57	156032	156032
47	P	TG(40:1)	TG(10:0_10:0_20:1)	AA#	TG(40:1)_10:0_a	TG(40x1)_10x0	15.78-16.56	100	50	27322581	1.36613e+07
48	P	TG(40:1)	TG(10:0_12:0_18:1)	aA#	TG(40:1)_12:0_a	TG(40x1)_12x0	15.82-16.59	78.01	78.01	21314993	21314993
49	P	TG(40:1)	TG(10:0_14:1_16:0)	aA#	TG(40:1)_14:1_a	TG(40x1)_14x1	15.89-16.61	0.57	0.57	156032	156032
50	I	TG(40:1)	TG(12:0_12:0_16:1)	aaA	TG(40:1)_16:1_a	TG(40x1)_16x1	15.76-16.24	1.15	1.15	314042	314042
51	I	TG(40:1)	TG(12:0_14:0_14:1)	aaA	TG(40:1)_14:1_a	TG(40x1)_14x1	15.89-16.61	0.57	0.57	156032	156032
52	P	TG(41:0)	TG(12:0_12:0_17:0)	AA#	TG(41:0)_12:0_a	TG(41x0)_12x0	18.29-18.65	2.14	1.07	22114	11057
53	P	TG(41:0)	TG(12:0_12:0_17:0)	BB#	TG(41:0)_12:0_b	TG(41x0)_12x0	18.65-19.65	100	50	1031609	515804
54	I	TG(41:0)	TG(12:0_14:0_15:0)	aAa	TG(41:0)_14:0_a	TG(41x0)_14x0	18.23-18.62	1.88	1.88	19372	19372
55	I	TG(41:0)	TG(12:0_14:0_15:0)	bbB	TG(41:0)_15:0_b	TG(41x0)_15x0	18.72-19.55	47.94	47.94	494517	494517
56	I	TG(41:1)	TG(12:0_12:0_17:1)	aaA	TG(41:1)_17:1_a	TG(41x1)_17x1	16.74-17.26	37.92	37.92	38888	38888
57	P	TG(42:0)	TG(6:0_18:0_18:0)	#AA	TG(42:0)_18:0_a	TG(42x0)_18x0	19.59-20.52	56.94	28.47	143896292	71948146
58	P	TG(42:0)	TG(10:0_10:0_22:0)	AA#	TG(42:0)_10:0_a	TG(42x0)_10x0	19.66-20.66	3.17	1.58	8004916	4002458
59	P	TG(42:0)	TG(10:0_12:0_20:0)	Aa#	TG(42:0)_10:0_a	TG(42x0)_10x0	19.66-20.66	3.17	3.17	8004916	8004916
60	I	TG(42:0)	TG(10:0_14:0_18:0)	Aaa	TG(42:0)_10:0_a	TG(42x0)_10x0	19.66-20.66	3.17	3.17	8004916	8004916
61	I	TG(42:0)	TG(10:0_16:0_16:0)	Aaa	TG(42:0)_10:0_a	TG(42x0)_10x0	19.66-20.66	3.17	3.17	8004916	8004916
62	I	TG(42:0)	TG(12:0_12:0_18:0)	aaA	TG(42:0)_18:0_a	TG(42x0)_18x0	19.59-20.52	56.94	56.94	143896292	143896292
63	I	TG(42:0)	TG(12:0_14:0_16:0)	Aaa	TG(42:0)_12:0_a	TG(42x0)_12x0	19.59-20.45	97.28	97.28	245853738	245853738
64	I	TG(42:0)	TG(14:0_14:0_14:0)	AAA	TG(42:0)_14:0_a	TG(42x0)_14x0	19.52-20.45	100	33.33	252726038	8.4242e+07
65	P	TG(42:1)	TG(8:0_14:0_20:1)	aA#	TG(42:1)_14:0_a	TG(42x1)_14x0	17.63-18.39	5.27	5.27	8352213	8352213
66	P	TG(42:1)	TG(8:0_14:1_20:0)	aA#	TG(42:1)_14:1_a	TG(42x1)_14x1	17.65-18.49	0.1	0.1	165705	165705
67	P	TG(42:1)	TG(8:0_16:1_18:0)	aA#	TG(42:1)_16:1_a	TG(42x1)_16x1	17.57-18.58	0.38	0.38	594361	594361
68	P	TG(42:1)	TG(10:0_10:0_22:1)	AA#	TG(42:1)_10:0_a	TG(42x1)_10x0	17.6-18.45	5.29	2.64	8381114	4190557
69	P	TG(42:1)	TG(10:0_12:0_20:1)	Aa#	TG(42:1)_10:0_a	TG(42x1)_10x0	17.6-18.45	5.29	5.29	8381114	8381114
70	I	TG(42:1)	TG(10:0_14:0_18:1)	aAa	TG(42:1)_14:0_a	TG(42x1)_14x0	17.63-18.39	5.27	5.27	8352213	8352213
71	P	TG(42:1)	TG(10:0_14:1_18:0)	aA#	TG(42:1)_14:1_a	TG(42x1)_14x1	17.65-18.49	0.1	0.1	165705	165705
72	I	TG(42:1)	TG(12:0_12:0_18:1)	AAa	TG(42:1)_12:0_a	TG(42x1)_12x0	17.54-18.45	75.93	37.97	120230680	60115340
73	I	TG(42:1)	TG(12:0_14:0_16:1)	aaA	TG(42:1)_16:1_a	TG(42x1)_16x1	17.57-18.58	0.38	0.38	594361	594361
74	I	TG(42:1)	TG(12:0_14:1_16:0)	aAa	TG(42:1)_14:1_a	TG(42x1)_14x1	17.65-18.49	0.1	0.1	165705	165705
75	I	TG(42:1)	TG(14:0_14:0_14:1)	aaA	TG(42:1)_14:1_a	TG(42x1)_14x1	17.65-18.49	0.1	0.1	165705	165705
76	I	TG(42:2)	TG(12:0_12:0_18:2)	AAa	TG(42:2)_12:0_a	TG(42x2)_12x0	15.82-16.78	61.95	30.98	12619189	6.30959e+06
77	I	TG(42:3)	TG(12:0_12:0_18:3)	AAa	TG(42:3)_12:0_a	TG(42x3)_12x0	14.65-15.91	40.81	20.4	52292	26146
78	P	TG(43:0)	TG(12:0_12:0_19:0)	AA#	TG(43:0)_12:0_a	TG(43x0)_12x0	20.06-20.53	8.26	4.13	57615	28807.5
79	P	TG(43:0)	TG(12:0_12:0_19:0)	BB#	TG(43:0)_12:0_b	TG(43x0)_12x0	20.53-21.33	56.81	28.4	396426	198213
80	P	TG(43:0)	TG(12:0_14:0_17:0)	Aa#	TG(43:0)_12:0_a	TG(43x0)_12x0	20.06-20.53	8.26	8.26	57615	57615
81	P	TG(43:0)	TG(12:0_14:0_17:0)	Bb#	TG(43:0)_12:0_b	TG(43x0)_12x0	20.53-21.33	56.81	56.81	396426	396426
82	I	TG(43:0)	TG(12:0_15:0_16:0)	Aaa	TG(43:0)_12:0_a	TG(43x0)_12x0	20.06-20.53	8.26	8.26	57615	57615
83	I	TG(43:0)	TG(12:0_15:0_16:0)	bBb	TG(43:0)_15:0_b	TG(43x0)_15x0	20.53-21.41	40.85	40.85	285045	285045
84	I	TG(43:0)	TG(14:0_14:0_15:0)	AAa	TG(43:0)_14:0_a	TG(43x0)_14x0	20.03-20.53	8.92	4.46	62265	31132.5
85	I	TG(43:0)	TG(14:0_14:0_15:0)	bbB	TG(43:0)_15:0_b	TG(43x0)_15x0	20.53-21.41	40.85	40.85	285045	285045
86	P	TG(43:1)	TG(12:0_12:0_19:1)	AA#	TG(43:1)_12:0_a	TG(43x1)_12x0	18.26-18.49	1.66	0.83	2388	1194
87	P	TG(43:1)	TG(12:0_12:0_19:1)	BB#	TG(43:1)_12:0_b	TG(43x1)_12x0	18.49-19.12	100	50	143589	71794.5
88	P	TG(43:1)	TG(12:0_12:0_19:1)	CC#	TG(43:1)_12:0_c	TG(43x1)_12x0	19.15-19.72	18.13	9.06	26027	13013.5
89	P	TG(43:1)	TG(14:0_14:0_15:1)	AA#	TG(43:1)_14:0_a	TG(43x1)_14x0	18.39-19.21	50.75	25.38	72870	36435
90	P	TG(43:1)	TG(14:0_14:0_15:1)	CC#	TG(43:1)_14:0_c	TG(43x1)_14x0	19.21-19.73	7.9	3.95	11346	5673
91	P	TG(44:0)	TG(4:0_20:0_20:0)	#AA	TG(44:0)_20:0_a	TG(44x0)_20x0	21.37-22.33	3.11	1.56	2799607	1.3998e+06
92	P	TG(44:0)	TG(6:0_18:0_20:0)	#aA	TG(44:0)_20:0_a	TG(44x0)_20x0	21.37-22.33	3.11	3.11	2799607	2799607
93	I	TG(44:0)	TG(8:0_16:0_20:0)	Aaa	TG(44:0)_8:0_a	TG(44x0)_8x0	21.68-22.47	0.64	0.64	579656	579656
94	P	TG(44:0)	TG(10:0_12:0_22:0)	Aa#	TG(44:0)_10:0_a	TG(44x0)_10x0	21.48-22.33	1.38	1.38	1244411	1244411
95	I	TG(44:0)	TG(10:0_14:0_20:0)	Aaa	TG(44:0)_10:0_a	TG(44x0)_10x0	21.48-22.33	1.38	1.38	1244411	1244411
96	I	TG(44:0)	TG(10:0_16:0_18:0)	Aaa	TG(44:0)_10:0_a	TG(44x0)_10x0	21.48-22.33	1.38	1.38	1244411	1244411
97	I	TG(44:0)	TG(12:0_12:0_20:0)	aaA	TG(44:0)_20:0_a	TG(44x0)_20x0	21.37-22.33	3.11	3.11	2799607	2799607
98	I	TG(44:0)	TG(12:0_14:0_18:0)	Aaa	TG(44:0)_12:0_a	TG(44x0)_12x0	21.37-22.23	50.36	50.36	45344949	45344949
99	I	TG(44:0)	TG(12:0_16:0_16:0)	Aaa	TG(44:0)_12:0_a	TG(44x0)_12x0	21.37-22.23	50.36	50.36	45344949	45344949
100	I	TG(44:0)	TG(14:0_14:0_16:0)	AAa	TG(44:0)_14:0_a	TG(44x0)_14x0	21.33-22.26	62.74	31.37	56488784	28244392
101	P	TG(44:1)	TG(8:0_14:1_22:0)	aA#	TG(44:1)_14:1_a	TG(44x1)_14x1	19.52-20.56	0.27	0.27	261387	261387
102	P	TG(44:1)	TG(8:0_16:0_20:1)	Aa#	TG(44:1)_8:0_a	TG(44x1)_8x0	19.66-20.59	2.35	2.35	2237410	2237410
103	P	TG(44:1)	TG(8:0_16:1_20:0)	aA#	TG(44:1)_16:1_a	TG(44x1)_16x1	19.45-20.52	0.57	0.57	543658	543658
104	P	TG(44:1)	TG(10:0_12:0_22:1)	Aa#	TG(44:1)_10:0_a	TG(44x1)_10x0	19.41-20.27	10.26	10.26	9773408	9773408
105	P	TG(44:1)	TG(10:0_14:0_20:1)	Aa#	TG(44:1)_10:0_a	TG(44x1)_10x0	19.41-20.27	10.26	10.26	9773408	9773408
106	I	TG(44:1)	TG(10:0_16:0_18:1)	Aaa	TG(44:1)_10:0_a	TG(44x1)_10x0	19.41-20.27	10.26	10.26	9773408	9773408
107	P	TG(44:1)	TG(12:0_12:0_20:1)	AA#	TG(44:1)_12:0_a	TG(44x1)_12x0	19.28-20.17	51.08	25.54	48675778	24337889
108	I	TG(44:1)	TG(12:0_14:0_18:1)	Aaa	TG(44:1)_12:0_a	TG(44x1)_12x0	19.28-20.17	51.08	51.08	48675778	48675778
109	P	TG(44:2)	TG(8:0_14:0_22:2)	aA#	TG(44:2)_14:0_a	TG(44x2)_14x0	17.71-18.65	39.78	39.78	7874509	7874509
110	P	TG(44:2)	TG(8:0_14:1_22:1)	aA#	TG(44:2)_14:1_a	TG(44x2)_14x1	17.65-19.08	0.38	0.38	75185	75185
111	P	TG(44:2)	TG(8:0_18:0_18:2)	A#a	TG(44:2)_8:0_a	TG(44x2)_8x0	17.6-18.8	50.18	50.18	9932639	9932639
112	I	TG(44:2)	TG(8:0_18:1_18:1)	Aaa	TG(44:2)_8:0_a	TG(44x2)_8x0	17.6-18.8	50.18	50.18	9932639	9932639
113	P	TG(44:2)	TG(12:0_12:0_20:2)	AA#	TG(44:2)_12:0_a	TG(44x2)_12x0	17.79-18.52	34.03	17.02	6736676	3368338
114	I	TG(44:2)	TG(12:0_14:0_18:2)	Aaa	TG(44:2)_12:0_a	TG(44x2)_12x0	17.79-18.52	34.03	34.03	6736676	6736676
115	P	TG(44:2)	TG(14:1_14:1_16:0)	AA#	TG(44:2)_14:1_a	TG(44x2)_14x1	17.65-19.08	0.38	0.19	75185	37592.5
116	P	TG(44:3)	TG(12:0_12:0_20:3)	AA#	TG(44:3)_12:0_a	TG(44x3)_12x0	16.14-17.05	41.99	21	32661	16330.5
117	P	TG(45:0)	TG(12:0_12:0_21:0)	AA#	TG(45:0)_12:0_a	TG(45x0)_12x0	21.83-22.27	4.98	2.49	24612	12306
118	P	TG(45:0)	TG(12:0_12:0_21:0)	BB#	TG(45:0)_12:0_b	TG(45x0)_12x0	22.27-23.02	38.71	19.36	191195	95597.5
119	P	TG(45:0)	TG(12:0_14:0_19:0)	Aa#	TG(45:0)_12:0_a	TG(45x0)_12x0	21.83-22.27	4.98	4.98	24612	24612
120	P	TG(45:0)	TG(12:0_14:0_19:0)	Bb#	TG(45:0)_12:0_b	TG(45x0)_12x0	22.27-23.02	38.71	38.71	191195	191195
121	I	TG(45:0)	TG(12:0_15:0_18:0)	Aaa	TG(45:0)_12:0_a	TG(45x0)_12x0	21.83-22.27	4.98	4.98	24612	24612
122	I	TG(45:0)	TG(12:0_15:0_18:0)	bbB	TG(45:0)_18:0_b	TG(45x0)_18x0	22.34-22.85	19.91	19.91	98332	98332
123	P	TG(45:0)	TG(12:0_16:0_17:0)	Aa#	TG(45:0)_12:0_a	TG(45x0)_12x0	21.83-22.27	4.98	4.98	24612	24612
124	P	TG(45:0)	TG(12:0_16:0_17:0)	Bb#	TG(45:0)_12:0_b	TG(45x0)_12x0	22.27-23.02	38.71	38.71	191195	191195
125	P	TG(45:0)	TG(14:0_14:0_17:0)	AA#	TG(45:0)_14:0_a	TG(45x0)_14x0	21.76-22.27	22.41	11.2	110684	55342
126	P	TG(45:0)	TG(14:0_14:0_17:0)	BB#	TG(45:0)_14:0_b	TG(45x0)_14x0	22.27-23.09	66.82	33.41	330053	165026
127	I	TG(45:0)	TG(14:0_15:0_16:0)	aAa	TG(45:0)_15:0_a	TG(45x0)_15x0	21.83-22.3	19.62	19.62	96927	96927
128	I	TG(45:0)	TG(14:0_15:0_16:0)	bBb	TG(45:0)_15:0_b	TG(45x0)_15x0	22.3-22.95	59.35	59.35	293137	293137
129	I	TG(45:0)	TG(15:0_15:0_15:0)	AAA	TG(45:0)_15:0_a	TG(45x0)_15x0	21.83-22.3	19.62	6.54	96927	32309
130	I	TG(45:0)	TG(15:0_15:0_15:0)	BBB	TG(45:0)_15:0_b	TG(45x0)_15x0	22.3-22.95	59.35	19.78	293137	97712.3
131	P	TG(45:1)	TG(12:0_14:0_19:1)	bA#	TG(45:1)_14:0_a	TG(45x1)_14x0	20.1-20.96	43.35	43.35	122318	122318
132	I	TG(45:1)	TG(12:0_15:0_18:1)	Aaa	TG(45:1)_12:0_a	TG(45x1)_12x0	19.95-20.24	2.04	2.04	5770	5770
133	I	TG(45:1)	TG(12:0_16:0_17:1)	bbA	TG(45:1)_17:1_a	TG(45x1)_17x1	20.35-20.96	17.52	17.52	49449	49449
134	I	TG(45:1)	TG(14:0_14:0_17:1)	aaA	TG(45:1)_17:1_a	TG(45x1)_17x1	20.35-20.96	17.52	17.52	49449	49449
135	P	TG(45:1)	TG(14:0_15:0_16:1)	Ab#	TG(45:1)_14:0_a	TG(45x1)_14x0	20.1-20.96	43.35	43.35	122318	122318
136	P	TG(45:1)	TG(14:0_15:1_16:0)	a#A	TG(45:1)_16:0_a	TG(45x1)_16x0	20.1-20.38	3.25	3.25	9178	9178
137	P	TG(45:1)	TG(14:0_15:1_16:0)	a#B	TG(45:1)_16:0_b	TG(45x1)_16x0	20.38-20.89	39.83	39.83	112377	112377
138	P	TG(45:1)	TG(14:1_15:0_16:0)	#aA	TG(45:1)_16:0_a	TG(45x1)_16x0	20.1-20.38	3.25	3.25	9178	9178
139	P	TG(45:1)	TG(14:1_15:0_16:0)	#bB	TG(45:1)_16:0_b	TG(45x1)_16x0	20.38-20.89	39.83	39.83	112377	112377
140	P	TG(45:1)	TG(15:0_15:0_15:1)	AA#	TG(45:1)_15:0_a	TG(45x1)_15x0	19.92-20.31	7.61	3.8	21471	10735.5
141	P	TG(45:1)	TG(15:0_15:0_15:1)	BB#	TG(45:1)_15:0_b	TG(45x1)_15x0	20.31-21.26	50.72	25.36	143111	71555.5
142	P	TG(46:0)	TG(4:0_20:0_22:0)	#aA	TG(46:0)_22:0_a	TG(46x0)_22x0	23.16-23.97	0.85	0.85	350628	350628
143	P	TG(46:0)	TG(6:0_18:0_22:0)	#aA	TG(46:0)_22:0_a	TG(46x0)_22x0	23.16-23.97	0.85	0.85	350628	350628
144	P	TG(46:0)	TG(6:0_20:0_20:0)	#AA	TG(46:0)_20:0_a	TG(46x0)_20x0	23.09-24.0	3.68	1.84	1519603	759802
145	P	TG(46:0)	TG(8:0_16:0_22:0)	#aA	TG(46:0)_22:0_a	TG(46x0)_22x0	23.16-23.97	0.85	0.85	350628	350628
146	P	TG(46:0)	TG(8:0_18:0_20:0)	#aA	TG(46:0)_20:0_a	TG(46x0)_20x0	23.09-24.0	3.68	3.68	1519603	1519603
147	I	TG(46:0)	TG(10:0_14:0_22:0)	Aaa	TG(46:0)_10:0_a	TG(46x0)_10x0	23.19-23.91	0.74	0.74	306149	306149
148	I	TG(46:0)	TG(10:0_16:0_20:0)	Aaa	TG(46:0)_10:0_a	TG(46x0)_10x0	23.19-23.91	0.74	0.74	306149	306149
149	I	TG(46:0)	TG(10:0_18:0_18:0)	Aaa	TG(46:0)_10:0_a	TG(46x0)_10x0	23.19-23.91	0.74	0.74	306149	306149
150	I	TG(46:0)	TG(12:0_12:0_22:0)	aaA	TG(46:0)_22:0_a	TG(46x0)_22x0	23.16-23.97	0.85	0.85	350628	350628
151	I	TG(46:0)	TG(12:0_14:0_20:0)	aaA	TG(46:0)_20:0_a	TG(46x0)_20x0	23.09-24.0	3.68	3.68	1519603	1519603
152	I	TG(46:0)	TG(12:0_16:0_18:0)	Aaa	TG(46:0)_12:0_a	TG(46x0)_12x0	23.06-24.12	20.74	20.74	8571234	8571234
153	I	TG(46:0)	TG(14:0_14:0_18:0)	aaA	TG(46:0)_18:0_a	TG(46x0)_18x0	22.99-24.09	38.09	38.09	15739522	15739522
154	I	TG(46:0)	TG(14:0_16:0_16:0)	Aaa	TG(46:0)_14:0_a	TG(46x0)_14x0	23.02-24.03	48.77	48.77	20152699	20152699
155	P	TG(46:1)	TG(10:0_14:0_22:1)	Aa#	TG(46:1)_10:0_a	TG(46x1)_10x0	21.22-22.26	1.97	1.97	694981	694981
156	P	TG(46:1)	TG(10:0_14:1_22:0)	aA#	TG(46:1)_14:1_a	TG(46x1)_14x1	21.33-21.79	0.32	0.32	114525	114525
157	P	TG(46:1)	TG(10:0_16:0_20:1)	Aa#	TG(46:1)_10:0_a	TG(46x1)_10x0	21.22-22.26	1.97	1.97	694981	694981
158	P	TG(46:1)	TG(10:0_16:1_20:0)	aA#	TG(46:1)_16:1_a	TG(46x1)_16x1	21.22-22.09	1.31	1.31	462250	462250
159	I	TG(46:1)	TG(10:0_18:0_18:1)	Aaa	TG(46:1)_10:0_a	TG(46x1)_10x0	21.22-22.26	1.97	1.97	694981	694981
160	P	TG(46:1)	TG(12:0_12:0_22:1)	AA#	TG(46:1)_12:0_a	TG(46x1)_12x0	21.0-21.98	80.99	40.49	28543374	14271687
161	P	TG(46:1)	TG(12:0_14:0_20:1)	aA#	TG(46:1)_14:0_a	TG(46x1)_14x0	21.04-22.01	52.97	52.97	18670130	18670130
162	P	TG(46:1)	TG(12:0_14:1_20:0)	aA#	TG(46:1)_14:1_a	TG(46x1)_14x1	21.33-21.79	0.32	0.32	114525	114525
163	I	TG(46:1)	TG(12:0_16:0_18:1)	Aaa	TG(46:1)_12:0_a	TG(46x1)_12x0	21.0-21.98	80.99	80.99	28543374	28543374
164	I	TG(46:1)	TG(12:0_16:1_18:0)	aAa	TG(46:1)_16:1_a	TG(46x1)_16x1	21.22-22.09	1.31	1.31	462250	462250
165	I	TG(46:1)	TG(14:0_14:0_18:1)	AAa	TG(46:1)_14:0_a	TG(46x1)_14x0	21.04-22.01	52.97	26.48	18670130	9335065
166	I	TG(46:1)	TG(14:0_14:1_18:0)	aAa	TG(46:1)_14:1_a	TG(46x1)_14x1	21.33-21.79	0.32	0.32	114525	114525
167	I	TG(46:1)	TG(14:0_16:0_16:1)	aaA	TG(46:1)_16:1_a	TG(46x1)_16x1	21.22-22.09	1.31	1.31	462250	462250
168	I	TG(46:1)	TG(14:1_16:0_16:0)	Aaa	TG(46:1)_14:1_a	TG(46x1)_14x1	21.33-21.79	0.32	0.32	114525	114525
169	P	TG(46:2)	TG(10:0_14:1_22:1)	aA#	TG(46:2)_14:1_a	TG(46x2)_14x1	19.31-20.02	1.17	1.17	125185	125185
170	P	TG(46:2)	TG(10:0_16:0_20:2)	Ba#	TG(46:2)_10:0_b	TG(46x2)_10x0	19.91-20.45	3.74	3.74	401957	401957
171	P	TG(46:2)	TG(10:0_18:0_18:2)	B#a	TG(46:2)_10:0_b	TG(46x2)_10x0	19.91-20.45	3.74	3.74	401957	401957
172	I	TG(46:2)	TG(10:0_18:1_18:1)	Aaa	TG(46:2)_10:0_a	TG(46x2)_10x0	19.22-19.87	41.54	41.54	4461359	4461359
173	P	TG(46:2)	TG(12:0_12:0_22:2)	AA#	TG(46:2)_12:0_a	TG(46x2)_12x0	19.62-20.66	87.54	43.77	9402254	4701127
174	P	TG(46:2)	TG(12:0_14:0_20:2)	aA#	TG(46:2)_14:0_a	TG(46x2)_14x0	19.52-20.31	49.83	49.83	5351667	5351667
175	I	TG(46:2)	TG(12:0_16:0_18:2)	aAa	TG(46:2)_16:0_a	TG(46x2)_16x0	19.59-20.41	81.75	81.75	8781144	8781144
176	I	TG(46:2)	TG(14:0_14:0_18:2)	AAa	TG(46:2)_14:0_a	TG(46x2)_14x0	19.52-20.31	49.83	24.92	5351667	2.67583e+06
177	I	TG(46:2)	TG(14:0_14:0_18:2)	BBb	TG(46:2)_14:0_b	TG(46x2)_14x0	20.27-20.95	1.44	0.72	154138	77069
178	I	TG(46:2)	TG(14:0_16:1_16:1)	bBB	TG(46:2)_16:1_b	TG(46x2)_16x1	20.13-21.03	0.75	0.38	80740	40370
179	P	TG(46:2)	TG(14:1_14:1_18:0)	AA#	TG(46:2)_14:1_a	TG(46x2)_14x1	19.31-20.02	1.17	0.58	125185	62592.5
180	P	TG(46:2)	TG(14:1_14:1_18:0)	BB#	TG(46:2)_14:1_b	TG(46x2)_14x1	20.02-20.88	0.48	0.24	51636	25818
181	P	TG(46:3)	TG(12:0_12:0_22:3)	AA#	TG(46:3)_12:0_a	TG(46x3)_12x0	17.71-18.26	35.58	17.79	44213	22106.5
182	P	TG(46:3)	TG(12:0_12:0_22:3)	BB#	TG(46:3)_12:0_b	TG(46x3)_12x0	18.26-19.76	99.75	49.88	123948	61974
183	I	TG(46:3)	TG(12:0_16:0_18:3)	bBb	TG(46:3)_16:0_b	TG(46x3)_16x0	19.05-19.8	12.11	12.11	15051	15051
184	I	TG(46:6)	TG(12:0_12:0_22:6)	AAa	TG(46:6)_12:0_a	TG(46x6)_12x0	14.6-15.14	6.27	3.14	194799	97399.5
185	P	TG(47:0)	TG(14:0_14:0_19:0)	AA#	TG(47:0)_14:0_a	TG(47x0)_14x0	23.46-23.97	12.44	6.22	114863	57431.5
186	P	TG(47:0)	TG(14:0_14:0_19:0)	BB#	TG(47:0)_14:0_b	TG(47x0)_14x0	23.97-24.53	14.3	7.15	132058	66029
187	I	TG(47:0)	TG(14:0_15:0_18:0)	aaA	TG(47:0)_18:0_a	TG(47x0)_18x0	23.52-24.01	4.87	4.87	44988	44988
188	I	TG(47:0)	TG(14:0_15:0_18:0)	bbB	TG(47:0)_18:0_b	TG(47x0)_18x0	24.01-24.45	4.95	4.95	45716	45716
189	P	TG(47:0)	TG(14:0_16:0_17:0)	Aa#	TG(47:0)_14:0_a	TG(47x0)_14x0	23.46-23.97	12.44	12.44	114863	114863
190	P	TG(47:0)	TG(14:0_16:0_17:0)	Bb#	TG(47:0)_14:0_b	TG(47x0)_14x0	23.97-24.53	14.3	14.3	132058	132058
191	P	TG(47:0)	TG(15:0_15:0_17:0)	AA#	TG(47:0)_15:0_a	TG(47x0)_15x0	23.42-23.97	16.05	8.02	148173	74086.5
192	P	TG(47:0)	TG(15:0_15:0_17:0)	BB#	TG(47:0)_15:0_b	TG(47x0)_15x0	23.97-24.62	48.85	24.42	451066	225533
193	I	TG(47:0)	TG(15:0_16:0_16:0)	Aaa	TG(47:0)_15:0_a	TG(47x0)_15x0	23.42-23.97	16.05	16.05	148173	148173
194	I	TG(47:0)	TG(15:0_16:0_16:0)	Bbb	TG(47:0)_15:0_b	TG(47x0)_15x0	23.97-24.62	48.85	48.85	451066	451066
195	P	TG(47:1)	TG(12:0_15:0_20:1)	Bb#	TG(47:1)_12:0_b	TG(47x1)_12x0	22.16-22.75	22.08	22.08	102705	102705
196	P	TG(47:1)	TG(12:0_16:0_19:1)	Bb#	TG(47:1)_12:0_b	TG(47x1)_12x0	22.16-22.75	22.08	22.08	102705	102705
197	P	TG(47:1)	TG(12:0_17:0_18:1)	A#a	TG(47:1)_12:0_a	TG(47x1)_12x0	21.75-22.16	5.7	5.7	26507	26507
198	P	TG(47:1)	TG(12:0_17:0_18:1)	B#b	TG(47:1)_12:0_b	TG(47x1)_12x0	22.16-22.75	22.08	22.08	102705	102705
199	P	TG(47:1)	TG(12:0_17:1_18:0)	Ba#	TG(47:1)_12:0_b	TG(47x1)_12x0	22.16-22.75	22.08	22.08	102705	102705
200	P	TG(47:1)	TG(14:0_14:0_19:1)	AA#	TG(47:1)_14:0_a	TG(47x1)_14x0	21.64-21.98	5.94	2.97	27620	13810
201	P	TG(47:1)	TG(14:0_14:0_19:1)	BB#	TG(47:1)_14:0_b	TG(47x1)_14x0	21.98-22.95	100	50	465178	232589
202	I	TG(47:1)	TG(14:0_15:0_18:1)	Aaa	TG(47:1)_14:0_a	TG(47x1)_14x0	21.64-21.98	5.94	5.94	27620	27620
203	I	TG(47:1)	TG(14:0_15:0_18:1)	bBb	TG(47:1)_15:0_b	TG(47x1)_15x0	21.98-22.95	89.06	89.06	414282	414282
204	I	TG(47:1)	TG(15:0_15:0_17:1)	bbA	TG(47:1)_17:1_a	TG(47x1)_17x1	21.9-22.88	24.53	24.53	114089	114089
205	P	TG(47:1)	TG(15:1_16:0_16:0)	#AA	TG(47:1)_16:0_a	TG(47x1)_16x0	21.64-22.05	5.54	2.77	25786	12893
206	P	TG(47:1)	TG(15:1_16:0_16:0)	#BB	TG(47:1)_16:0_b	TG(47x1)_16x0	22.09-22.65	90.55	45.28	421215	210608
207	P	TG(47:1)	TG(15:1_16:0_16:0)	#CC	TG(47:1)_16:0_c	TG(47x1)_16x0	22.65-23.22	29.76	14.88	138420	69210
208	P	TG(48:0)	TG(4:0_22:0_22:0)	#AA	TG(48:0)_22:0_a	TG(48x0)_22x0	24.79-25.51	0.18	0.09	169850	84925
209	P	TG(48:0)	TG(6:0_20:0_22:0)	#aA	TG(48:0)_22:0_a	TG(48x0)_22x0	24.79-25.51	0.18	0.18	169850	169850
210	P	TG(48:0)	TG(8:0_18:0_22:0)	#aA	TG(48:0)_22:0_a	TG(48x0)_22x0	24.79-25.51	0.18	0.18	169850	169850
211	P	TG(48:0)	TG(8:0_20:0_20:0)	#AA	TG(48:0)_20:0_a	TG(48x0)_20x0	24.79-25.51	0.87	0.44	812239	406120
212	P	TG(48:0)	TG(10:0_16:0_22:0)	#aA	TG(48:0)_22:0_a	TG(48x0)_22x0	24.79-25.51	0.18	0.18	169850	169850
213	P	TG(48:0)	TG(10:0_18:0_20:0)	#aA	TG(48:0)_20:0_a	TG(48x0)_20x0	24.79-25.51	0.87	0.87	812239	812239
214	I	TG(48:0)	TG(12:0_14:0_22:0)	aaA	TG(48:0)_22:0_a	TG(48x0)_22x0	24.79-25.51	0.18	0.18	169850	169850
215	I	TG(48:0)	TG(12:0_16:0_20:0)	aaA	TG(48:0)_20:0_a	TG(48x0)_20x0	24.79-25.51	0.87	0.87	812239	812239
216	I	TG(48:0)	TG(12:0_18:0_18:0)	Aaa	TG(48:0)_12:0_a	TG(48x0)_12x0	24.73-25.64	2.17	2.17	2039447	2039447
217	I	TG(48:0)	TG(14:0_14:0_20:0)	aaA	TG(48:0)_20:0_a	TG(48x0)_20x0	24.79-25.51	0.87	0.87	812239	812239
218	I	TG(48:0)	TG(14:0_16:0_18:0)	Aaa	TG(48:0)_14:0_a	TG(48x0)_14x0	24.62-25.67	4.26	4.26	4002867	4002867
219	I	TG(48:0)	TG(16:0_16:0_16:0)	AAA	TG(48:0)_16:0_a	TG(48x0)_16x0	24.67-25.54	100	33.33	93898113	31299371
220	P	TG(48:1)	TG(12:0_14:0_22:1)	Aa#	TG(48:1)_12:0_a	TG(48x1)_12x0	22.72-23.81	4.35	4.35	2666786	2666786
221	P	TG(48:1)	TG(12:0_16:0_20:1)	Aa#	TG(48:1)_12:0_a	TG(48x1)_12x0	22.72-23.81	4.35	4.35	2666786	2666786
222	P	TG(48:1)	TG(12:0_16:1_20:0)	Aa#	TG(48:1)_12:0_a	TG(48x1)_12x0	22.72-23.81	4.35	4.35	2666786	2666786
223	I	TG(48:1)	TG(12:0_18:0_18:1)	Aaa	TG(48:1)_12:0_a	TG(48x1)_12x0	22.72-23.81	4.35	4.35	2666786	2666786
224	P	TG(48:1)	TG(14:0_14:0_20:1)	AA#	TG(48:1)_14:0_a	TG(48x1)_14x0	22.75-23.75	95.25	47.62	58459703	2.92299e+07
225	I	TG(48:1)	TG(14:0_16:0_18:1)	aaA	TG(48:1)_18:1_a	TG(48x1)_18x1	22.79-23.84	61.17	61.17	37543173	37543173
226	I	TG(48:1)	TG(14:0_16:1_18:0)	aaA	TG(48:1)_18:0_a	TG(48x1)_18x0	22.89-23.75	4.39	4.39	2693147	2693147
227	I	TG(48:1)	TG(16:0_16:0_16:1)	aaA	TG(48:1)_16:1_a	TG(48x1)_16x1	22.85-23.84	6.18	6.18	3795988	3795988
228	P	TG(48:2)	TG(12:0_14:0_22:2)	aA#	TG(48:2)_14:0_a	TG(48x2)_14x0	21.11-21.37	2.39	2.39	539110	539110
229	P	TG(48:2)	TG(12:0_14:0_22:2)	Bb#	TG(48:2)_12:0_b	TG(48x2)_12x0	21.52-22.15	5.47	5.47	1235745	1235745
230	P	TG(48:2)	TG(12:0_14:1_22:1)	aA#	TG(48:2)_14:1_a	TG(48x2)_14x1	21.15-21.63	0.7	0.7	159109	159109
231	P	TG(48:2)	TG(12:0_16:0_20:2)	Aa#	TG(48:2)_12:0_a	TG(48x2)_12x0	20.92-21.56	60.9	60.9	13749178	13749178
232	P	TG(48:2)	TG(12:0_16:0_20:2)	Ba#	TG(48:2)_12:0_b	TG(48x2)_12x0	21.52-22.15	5.47	5.47	1235745	1235745
233	I	TG(48:2)	TG(12:0_18:1_18:1)	Aaa	TG(48:2)_12:0_a	TG(48x2)_12x0	20.92-21.56	60.9	60.9	13749178	13749178
234	P	TG(48:2)	TG(14:0_14:0_20:2)	AA#	TG(48:2)_14:0_a	TG(48x2)_14x0	21.11-21.37	2.39	1.2	539110	269555
235	P	TG(48:2)	TG(14:0_14:0_20:2)	BB#	TG(48:2)_14:0_b	TG(48x2)_14x0	21.37-22.19	92.51	46.26	20884249	1.04421e+07
236	P	TG(48:2)	TG(14:0_14:0_20:2)	CC#	TG(48:2)_14:0_c	TG(48x2)_14x0	22.19-22.81	2.17	1.08	490079	245040
237	I	TG(48:2)	TG(14:0_16:0_18:2)	baA	TG(48:2)_18:2_a	TG(48x2)_18x2	21.22-22.19	62.81	62.81	14180358	14180358
238	I	TG(48:2)	TG(14:0_16:0_18:2)	cbB	TG(48:2)_18:2_b	TG(48x2)_18x2	22.19-22.91	1.71	1.71	386920	386920
239	I	TG(48:2)	TG(14:0_16:1_18:1)	Aaa	TG(48:2)_14:0_a	TG(48x2)_14x0	21.11-21.37	2.39	2.39	539110	539110
240	P	TG(48:2)	TG(14:1_14:1_20:0)	AA#	TG(48:2)_14:1_a	TG(48x2)_14x1	21.15-21.63	0.7	0.35	159109	79554.5
241	P	TG(48:2)	TG(14:1_14:1_20:0)	BB#	TG(48:2)_14:1_b	TG(48x2)_14x1	21.63-22.57	4.13	2.06	932464	466232
242	I	TG(48:2)	TG(14:1_16:0_18:1)	Aaa	TG(48:2)_14:1_a	TG(48x2)_14x1	21.15-21.63	0.7	0.7	159109	159109
243	I	TG(48:2)	TG(14:1_16:1_18:0)	bBb	TG(48:2)_16:1_b	TG(48x2)_16x1	21.71-22.74	1.18	1.18	265352	265352
244	I	TG(48:2)	TG(16:0_16:1_16:1)	aAA	TG(48:2)_16:1_a	TG(48x2)_16x1	20.82-21.71	3.08	1.54	695136	347568
245	P	TG(48:3)	TG(12:0_14:0_22:3)	aA#	TG(48:3)_14:0_a	TG(48x3)_14x0	19.45-19.91	2.08	2.08	142355	142355
246	P	TG(48:3)	TG(12:0_16:0_20:3)	aA#	TG(48:3)_16:0_a	TG(48x3)_16x0	19.62-20.02	0.58	0.58	39473	39473
247	I	TG(48:3)	TG(12:0_18:0_18:3)	aAa	TG(48:3)_18:0_a	TG(48x3)_18x0	19.52-20.09	0.08	0.08	5179	5179
248	I	TG(48:3)	TG(12:0_18:1_18:2)	aAa	TG(48:3)_18:1_a	TG(48x3)_18x1	19.32-20.17	70.8	70.8	4856173	4856173
249	P	TG(48:3)	TG(14:0_14:0_20:3)	AA#	TG(48:3)_14:0_a	TG(48x3)_14x0	19.45-19.91	2.08	1.04	142355	71177.5
250	P	TG(48:3)	TG(14:0_14:0_20:3)	BB#	TG(48:3)_14:0_b	TG(48x3)_14x0	19.91-20.77	8.34	4.17	571937	285968
251	P	TG(48:3)	TG(14:0_14:0_20:3)	CC#	TG(48:3)_14:0_c	TG(48x3)_14x0	20.77-21.4	0.49	0.24	33663	16831.5
252	I	TG(48:3)	TG(14:0_16:0_18:3)	bbB	TG(48:3)_18:3_b	TG(48x3)_18x3	20.02-20.74	5.5	5.5	377247	377247
253	I	TG(48:3)	TG(14:0_16:0_18:3)	cCc	TG(48:3)_16:0_c	TG(48x3)_16x0	20.96-21.36	0.35	0.35	24030	24030
254	P	TG(48:3)	TG(14:0_16:1_18:2)	A#a	TG(48:3)_14:0_a	TG(48x3)_14x0	19.45-19.91	2.08	2.08	142355	142355
255	P	TG(48:3)	TG(14:1_16:0_18:2)	#Aa	TG(48:3)_16:0_a	TG(48x3)_16x0	19.62-20.02	0.58	0.58	39473	39473
256	I	TG(48:6)	TG(12:0_14:0_22:6)	aAa	TG(48:6)_14:0_a	TG(48x6)_14x0	16.31-17.1	13.45	13.45	864341	864341
257	P	TG(49:0)	TG(15:0_15:0_19:0)	AA#	TG(49:0)_15:0_a	TG(49x0)_15x0	25.01-25.56	8.16	4.08	82188	41094
258	P	TG(49:0)	TG(15:0_15:0_19:0)	BB#	TG(49:0)_15:0_b	TG(49x0)_15x0	25.56-26.07	12.96	6.48	130622	65311
259	I	TG(49:0)	TG(15:0_16:0_18:0)	Aaa	TG(49:0)_15:0_a	TG(49x0)_15x0	25.01-25.56	8.16	8.16	82188	82188
260	I	TG(49:0)	TG(15:0_16:0_18:0)	Bbb	TG(49:0)_15:0_b	TG(49x0)_15x0	25.56-26.07	12.96	12.96	130622	130622
261	P	TG(49:0)	TG(16:0_16:0_17:0)	AA#	TG(49:0)_16:0_a	TG(49x0)_16x0	24.87-25.54	21.43	10.72	215922	107961
262	P	TG(49:0)	TG(16:0_16:0_17:0)	BB#	TG(49:0)_16:0_b	TG(49x0)_16x0	25.54-26.34	100	50	1007679	503840
263	P	TG(49:1)	TG(14:0_15:0_20:1)	Aa#	TG(49:1)_14:0_a	TG(49x1)_14x0	23.36-23.72	0.23	0.23	26252	26252
264	P	TG(49:1)	TG(14:0_15:0_20:1)	Bb#	TG(49:1)_14:0_b	TG(49x1)_14x0	23.72-24.42	4	4	453446	453446
265	P	TG(49:1)	TG(14:0_16:0_19:1)	Aa#	TG(49:1)_14:0_a	TG(49x1)_14x0	23.36-23.72	0.23	0.23	26252	26252
266	P	TG(49:1)	TG(14:0_16:0_19:1)	Bb#	TG(49:1)_14:0_b	TG(49x1)_14x0	23.72-24.42	4	4	453446	453446
267	P	TG(49:1)	TG(14:0_17:0_18:1)	A#a	TG(49:1)_14:0_a	TG(49x1)_14x0	23.36-23.72	0.23	0.23	26252	26252
268	P	TG(49:1)	TG(14:0_17:0_18:1)	B#b	TG(49:1)_14:0_b	TG(49x1)_14x0	23.72-24.42	4	4	453446	453446
269	I	TG(49:1)	TG(14:0_17:1_18:0)	baA	TG(49:1)_18:0_a	TG(49x1)_18x0	23.62-24.48	0.39	0.39	44544	44544
270	P	TG(49:1)	TG(15:0_15:0_19:1)	AA#	TG(49:1)_15:0_a	TG(49x1)_15x0	23.32-23.72	1.09	0.55	124118	62059
271	P	TG(49:1)	TG(15:0_15:0_19:1)	BB#	TG(49:1)_15:0_b	TG(49x1)_15x0	23.69-24.39	70.95	35.48	8043569	4.02178e+06
272	I	TG(49:1)	TG(15:0_16:0_18:1)	Aaa	TG(49:1)_15:0_a	TG(49x1)_15x0	23.32-23.72	1.09	1.09	124118	124118
273	I	TG(49:1)	TG(15:0_16:0_18:1)	bbB	TG(49:1)_18:1_b	TG(49x1)_18x1	23.69-24.56	47.48	47.48	5382813	5382813
274	P	TG(49:1)	TG(15:0_16:1_18:0)	b#A	TG(49:1)_18:0_a	TG(49x1)_18x0	23.62-24.48	0.39	0.39	44544	44544
275	P	TG(49:1)	TG(15:0_17:0_17:1)	b#A	TG(49:1)_17:1_a	TG(49x1)_17x1	23.66-24.48	11.53	11.53	1307064	1307064
276	P	TG(49:1)	TG(15:1_16:0_18:0)	#bA	TG(49:1)_18:0_a	TG(49x1)_18x0	23.62-24.48	0.39	0.39	44544	44544
277	I	TG(49:1)	TG(16:0_16:0_17:1)	bbA	TG(49:1)_17:1_a	TG(49x1)_17x1	23.66-24.48	11.53	11.53	1307064	1307064
278	I	TG(49:2)	TG(14:0_17:1_18:1)	aAa	TG(49:2)_17:1_a	TG(49x2)_17x1	21.83-22.23	34.91	34.91	65555	65555
279	P	TG(49:2)	TG(15:0_17:1_17:1)	#AA	TG(49:2)_17:1_a	TG(49x2)_17x1	21.83-22.23	34.91	17.45	65555	32777.5
280	P	TG(49:2)	TG(15:0_17:1_17:1)	#BB	TG(49:2)_17:1_b	TG(49x2)_17x1	22.23-22.88	31.65	15.82	59440	29720
281	P	TG(50:0)	TG(6:0_22:0_22:0)	#AA	TG(50:0)_22:0_a	TG(50x0)_22x0	26.24-26.98	0.77	0.38	218043	109022
282	P	TG(50:0)	TG(8:0_20:0_22:0)	#aA	TG(50:0)_22:0_a	TG(50x0)_22x0	26.24-26.98	0.77	0.77	218043	218043
283	P	TG(50:0)	TG(10:0_18:0_22:0)	#aA	TG(50:0)_22:0_a	TG(50x0)_22x0	26.24-26.98	0.77	0.77	218043	218043
284	P	TG(50:0)	TG(10:0_20:0_20:0)	#AA	TG(50:0)_20:0_a	TG(50x0)_20x0	26.24-27.04	2.16	1.08	612463	306232
285	I	TG(50:0)	TG(12:0_16:0_22:0)	aaA	TG(50:0)_22:0_a	TG(50x0)_22x0	26.24-26.98	0.77	0.77	218043	218043
286	I	TG(50:0)	TG(12:0_18:0_20:0)	Aaa	TG(50:0)_12:0_a	TG(50x0)_12x0	26.22-26.94	1.7	1.7	483831	483831
287	I	TG(50:0)	TG(14:0_14:0_22:0)	aaA	TG(50:0)_22:0_a	TG(50x0)_22x0	26.24-26.98	0.77	0.77	218043	218043
288	I	TG(50:0)	TG(14:0_16:0_20:0)	aaA	TG(50:0)_20:0_a	TG(50x0)_20x0	26.24-27.04	2.16	2.16	612463	612463
289	I	TG(50:0)	TG(14:0_18:0_18:0)	Aaa	TG(50:0)_14:0_a	TG(50x0)_14x0	26.18-27.0	4.15	4.15	1178653	1178653
290	I	TG(50:0)	TG(16:0_16:0_18:0)	aaA	TG(50:0)_18:0_a	TG(50x0)_18x0	26.2-27.08	50.46	50.46	14336481	14336481
291	P	TG(50:1)	TG(12:0_16:0_22:1)	Aa#	TG(50:1)_12:0_a	TG(50x1)_12x0	24.53-25.18	0.01	0.01	94993	94993
292	P	TG(50:1)	TG(12:0_16:1_22:0)	Aa#	TG(50:1)_12:0_a	TG(50x1)_12x0	24.53-25.18	0.01	0.01	94993	94993
293	P	TG(50:1)	TG(12:0_18:0_20:1)	Aa#	TG(50:1)_12:0_a	TG(50x1)_12x0	24.53-25.18	0.01	0.01	94993	94993
294	I	TG(50:1)	TG(12:0_18:1_20:0)	Aaa	TG(50:1)_12:0_a	TG(50x1)_12x0	24.53-25.18	0.01	0.01	94993	94993
295	P	TG(50:1)	TG(14:0_14:0_22:1)	AA#	TG(50:1)_14:0_a	TG(50x1)_14x0	24.42-25.38	0.81	0.4	6527094	3263547
296	P	TG(50:1)	TG(14:0_16:0_20:1)	Aa#	TG(50:1)_14:0_a	TG(50x1)_14x0	24.42-25.38	0.81	0.81	6527094	6527094
297	I	TG(50:1)	TG(14:0_16:1_20:0)	aaA	TG(50:1)_20:0_a	TG(50x1)_20x0	24.54-25.41	0.02	0.02	186866	186866
298	I	TG(50:1)	TG(14:0_18:0_18:1)	Aaa	TG(50:1)_14:0_a	TG(50x1)_14x0	24.42-25.38	0.81	0.81	6527094	6527094
299	P	TG(50:1)	TG(14:1_16:0_20:0)	#aA	TG(50:1)_20:0_a	TG(50x1)_20x0	24.54-25.41	0.02	0.02	186866	186866
300	P	TG(50:1)	TG(14:1_18:0_18:0)	#AA	TG(50:1)_18:0_a	TG(50x1)_18x0	24.42-25.72	0.87	0.44	6976199	3.4881e+06
301	I	TG(50:1)	TG(16:0_16:0_18:1)	aaA	TG(50:1)_18:1_a	TG(50x1)_18x1	24.33-25.91	63.98	63.98	512847990	512847990
302	I	TG(50:1)	TG(16:0_16:1_18:0)	aAa	TG(50:1)_16:1_a	TG(50x1)_16x1	24.51-25.69	0.18	0.18	1461338	1461338
303	P	TG(50:2)	TG(14:0_14:0_22:2)	AA#	TG(50:2)_14:0_a	TG(50x2)_14x0	22.44-23.22	2.79	1.4	14794357	7.39718e+06
304	P	TG(50:2)	TG(14:0_14:0_22:2)	BB#	TG(50:2)_14:0_b	TG(50x2)_14x0	23.22-24.0	0.59	0.3	3126675	1.56334e+06
305	P	TG(50:2)	TG(14:0_16:0_20:2)	Ba#	TG(50:2)_14:0_b	TG(50x2)_14x0	23.22-24.0	0.59	0.59	3126675	3126675
306	I	TG(50:2)	TG(14:0_18:1_18:1)	Aaa	TG(50:2)_14:0_a	TG(50x2)_14x0	22.44-23.22	2.79	2.79	14794357	14794357
307	I	TG(50:2)	TG(14:0_18:1_18:1)	bBB	TG(50:2)_18:1_b	TG(50x2)_18x1	23.42-24.12	0.26	0.13	1379339	689670
308	P	TG(50:2)	TG(14:1_14:1_22:0)	AA#	TG(50:2)_14:1_a	TG(50x2)_14x1	22.89-24.12	0.02	0.01	98752	49376
309	P	TG(50:2)	TG(14:1_16:0_20:1)	Aa#	TG(50:2)_14:1_a	TG(50x2)_14x1	22.89-24.12	0.02	0.02	98752	98752
310	I	TG(50:2)	TG(16:0_16:0_18:2)	aaA	TG(50:2)_18:2_a	TG(50x2)_18x2	22.95-23.84	55.01	55.01	291863326	291863326
311	P	TG(50:3)	TG(14:0_14:0_22:3)	AA#	TG(50:3)_14:0_a	TG(50x3)_14x0	21.04-22.51	37.93	18.96	10483891	5.24195e+06
312	P	TG(50:3)	TG(14:0_14:1_22:2)	aA#	TG(50:3)_14:1_a	TG(50x3)_14x1	21.0-21.41	0.25	0.25	68393	68393
313	P	TG(50:3)	TG(14:0_14:1_22:2)	aB#	TG(50:3)_14:1_b	TG(50x3)_14x1	21.41-21.9	1.07	1.07	294770	294770
314	P	TG(50:3)	TG(14:0_16:0_20:3)	aA#	TG(50:3)_16:0_a	TG(50x3)_16x0	21.11-21.71	11.9	11.9	3288118	3288118
315	I	TG(50:3)	TG(14:0_18:0_18:3)	aBa	TG(50:3)_18:0_b	TG(50x3)_18x0	21.71-22.47	0.26	0.26	72795	72795
316	I	TG(50:3)	TG(14:0_18:1_18:2)	aAa	TG(50:3)_18:1_a	TG(50x3)_18x1	21.04-22.33	27.41	27.41	7576769	7576769
317	P	TG(50:3)	TG(14:1_14:1_22:1)	AA#	TG(50:3)_14:1_a	TG(50x3)_14x1	21.0-21.41	0.25	0.12	68393	34196.5
318	P	TG(50:3)	TG(14:1_14:1_22:1)	BB#	TG(50:3)_14:1_b	TG(50x3)_14x1	21.41-21.9	1.07	0.54	294770	147385
319	P	TG(50:3)	TG(14:1_14:1_22:1)	CC#	TG(50:3)_14:1_c	TG(50x3)_14x1	21.9-22.71	0.75	0.38	208643	104322
320	P	TG(50:3)	TG(14:1_16:0_20:2)	Cb#	TG(50:3)_14:1_c	TG(50x3)_14x1	21.9-22.71	0.75	0.75	208643	208643
321	I	TG(50:3)	TG(14:1_18:1_18:1)	Aaa	TG(50:3)_14:1_a	TG(50x3)_14x1	21.0-21.41	0.25	0.25	68393	68393
322	I	TG(50:3)	TG(14:1_18:1_18:1)	Baa	TG(50:3)_14:1_b	TG(50x3)_14x1	21.41-21.9	1.07	1.07	294770	294770
323	I	TG(50:3)	TG(16:0_16:0_18:3)	bbA	TG(50:3)_18:3_a	TG(50x3)_18x3	21.71-22.78	35.28	35.28	9752147	9752147
324	P	TG(50:3)	TG(16:0_16:1_18:2)	A#a	TG(50:3)_16:0_a	TG(50x3)_16x0	21.11-21.71	11.9	11.9	3288118	3288118
325	P	TG(50:4)	TG(14:0_14:0_22:4)	AA#	TG(50:4)_14:0_a	TG(50x4)_14x0	19.56-20.63	100	50	3958143	1.97907e+06
326	P	TG(50:4)	TG(14:0_14:0_22:4)	BB#	TG(50:4)_14:0_b	TG(50x4)_14x0	20.63-21.37	2.46	1.23	97196	48598
327	I	TG(50:4)	TG(14:0_16:0_20:4)	bBb	TG(50:4)_16:0_b	TG(50x4)_16x0	20.85-21.4	1.08	1.08	42711	42711
328	I	TG(50:4)	TG(14:0_18:1_18:3)	aAa	TG(50:4)_18:1_a	TG(50x4)_18x1	19.42-20.35	19.11	19.11	756395	756395
329	P	TG(50:4)	TG(16:0_16:1_18:3)	B#c	TG(50:4)_16:0_b	TG(50x4)_16x0	20.85-21.4	1.08	1.08	42711	42711
330	P	TG(50:5)	TG(12:0_18:1_20:4)	Aa#	TG(50:5)_12:0_a	TG(50x5)_12x0	18.29-18.75	58.33	58.33	68247	68247
331	P	TG(50:5)	TG(12:0_18:1_20:4)	Ba#	TG(50:5)_12:0_b	TG(50x5)_12x0	18.93-19.34	8.11	8.11	9489	9489
332	I	TG(50:6)	TG(12:0_16:0_22:6)	Aaa	TG(50:6)_12:0_a	TG(50x6)_12x0	18.16-18.99	11.86	11.86	689918	689918
333	I	TG(50:6)	TG(14:0_14:0_22:6)	AAa	TG(50:6)_14:0_a	TG(50x6)_14x0	18.16-18.9	15.95	7.98	927624	463812
334	P	TG(51:0)	TG(15:0_15:0_21:0)	AA#	TG(51:0)_15:0_a	TG(51x0)_15x0	26.7-27.04	6.68	3.34	9443	4721.5
335	P	TG(51:0)	TG(15:0_15:0_21:0)	BB#	TG(51:0)_15:0_b	TG(51x0)_15x0	27.04-27.46	25.21	12.6	35639	17819.5
336	I	TG(51:0)	TG(15:0_18:0_18:0)	Aaa	TG(51:0)_15:0_a	TG(51x0)_15x0	26.7-27.04	6.68	6.68	9443	9443
337	I	TG(51:0)	TG(15:0_18:0_18:0)	Bbb	TG(51:0)_15:0_b	TG(51x0)_15x0	27.04-27.46	25.21	25.21	35639	35639
338	P	TG(51:1)	TG(15:0_16:0_20:1)	Aa#	TG(51:1)_15:0_a	TG(51x1)_15x0	25.01-25.3	0.14	0.14	24940	24940
339	P	TG(51:1)	TG(15:0_16:0_20:1)	Bb#	TG(51:1)_15:0_b	TG(51x1)_15x0	25.21-26.14	4.97	4.97	901045	901045
340	P	TG(51:1)	TG(15:0_17:1_19:0)	bA#	TG(51:1)_17:1_a	TG(51x1)_17x1	25.24-25.98	1.57	1.57	284982	284982
341	I	TG(51:1)	TG(15:0_18:0_18:1)	aAa	TG(51:1)_18:0_a	TG(51x1)_18x0	24.93-25.27	0.12	0.12	20936	20936
342	I	TG(51:1)	TG(15:0_18:0_18:1)	Bbb	TG(51:1)_15:0_b	TG(51x1)_15x0	25.21-26.14	4.97	4.97	901045	901045
343	P	TG(51:1)	TG(15:1_18:0_18:0)	#AA	TG(51:1)_18:0_a	TG(51x1)_18x0	24.93-25.27	0.12	0.06	20936	10468
344	P	TG(51:1)	TG(15:1_18:0_18:0)	#BB	TG(51:1)_18:0_b	TG(51x1)_18x0	25.27-26.22	6.96	3.48	1261686	630843
345	P	TG(51:1)	TG(16:0_16:0_19:1)	AA#	TG(51:1)_16:0_a	TG(51x1)_16x0	24.96-25.27	0.49	0.24	89097	44548.5
346	P	TG(51:1)	TG(16:0_16:0_19:1)	BB#	TG(51:1)_16:0_b	TG(51x1)_16x0	25.21-26.3	100	50	18120929	9.06046e+06
347	P	TG(51:1)	TG(16:0_17:0_18:1)	A#a	TG(51:1)_16:0_a	TG(51x1)_16x0	24.96-25.27	0.49	0.49	89097	89097
348	P	TG(51:1)	TG(16:0_17:0_18:1)	b#B	TG(51:1)_18:1_b	TG(51x1)_18x1	25.3-26.11	56.92	56.92	10313885	10313885
349	I	TG(51:1)	TG(16:0_17:1_18:0)	bAb	TG(51:1)_17:1_a	TG(51x1)_17x1	25.24-25.98	1.57	1.57	284982	284982
350	P	TG(51:2)	TG(15:0_17:1_19:1)	Aa#	TG(51:2)_15:0_a	TG(51x2)_15x0	23.42-24.45	37.11	37.11	3011454	3011454
351	I	TG(51:2)	TG(15:0_18:1_18:1)	Aaa	TG(51:2)_15:0_a	TG(51x2)_15x0	23.42-24.45	37.11	37.11	3011454	3011454
352	I	TG(51:2)	TG(16:0_17:1_18:1)	Aaa	TG(51:2)_16:0_a	TG(51x2)_16x0	23.39-23.97	44.67	44.67	3624626	3624626
353	P	TG(51:2)	TG(17:0_17:1_17:1)	#AA	TG(51:2)_17:1_a	TG(51x2)_17x1	23.49-24.42	45.83	22.92	3718431	1.85922e+06
354	P	TG(52:0)	TG(8:0_22:0_22:0)	#AA	TG(52:0)_22:0_a	TG(52x0)_22x0	27.67-28.35	2.01	1	93490	46745
355	P	TG(52:0)	TG(10:0_20:0_22:0)	#aA	TG(52:0)_22:0_a	TG(52x0)_22x0	27.67-28.35	2.01	2.01	93490	93490
356	I	TG(52:0)	TG(12:0_18:0_22:0)	aaA	TG(52:0)_22:0_a	TG(52x0)_22x0	27.67-28.35	2.01	2.01	93490	93490
357	I	TG(52:0)	TG(12:0_20:0_20:0)	Aaa	TG(52:0)_12:0_a	TG(52x0)_12x0	27.63-28.3	3.77	3.77	175587	175587
358	I	TG(52:0)	TG(14:0_16:0_22:0)	aaA	TG(52:0)_22:0_a	TG(52x0)_22x0	27.67-28.35	2.01	2.01	93490	93490
359	I	TG(52:0)	TG(14:0_18:0_20:0)	Aaa	TG(52:0)_14:0_a	TG(52x0)_14x0	27.6-28.39	5.14	5.14	239424	239424
360	I	TG(52:0)	TG(16:0_16:0_20:0)	aaA	TG(52:0)_20:0_a	TG(52x0)_20x0	27.58-28.34	28.04	28.04	1307107	1307107
361	I	TG(52:0)	TG(16:0_18:0_18:0)	aAA	TG(52:0)_18:0_a	TG(52x0)_18x0	27.64-28.37	91.87	45.94	4282173	2.14109e+06
362	P	TG(52:1)	TG(12:0_18:0_22:1)	Aa#	TG(52:1)_12:0_a	TG(52x1)_12x0	26.14-26.57	0.01	0.01	24780	24780
363	I	TG(52:1)	TG(12:0_18:1_22:0)	Aaa	TG(52:1)_12:0_a	TG(52x1)_12x0	26.14-26.57	0.01	0.01	24780	24780
364	P	TG(52:1)	TG(12:0_20:0_20:1)	Aa#	TG(52:1)_12:0_a	TG(52x1)_12x0	26.14-26.57	0.01	0.01	24780	24780
365	P	TG(52:1)	TG(14:0_16:0_22:1)	Aa#	TG(52:1)_14:0_a	TG(52x1)_14x0	25.94-26.72	0.15	0.15	549449	549449
366	I	TG(52:1)	TG(14:0_16:1_22:0)	aaA	TG(52:1)_22:0_a	TG(52x1)_22x0	26.01-26.82	0.01	0.01	50728	50728
367	P	TG(52:1)	TG(14:0_18:0_20:1)	Aa#	TG(52:1)_14:0_a	TG(52x1)_14x0	25.94-26.72	0.15	0.15	549449	549449
368	I	TG(52:1)	TG(14:0_18:1_20:0)	Aaa	TG(52:1)_14:0_a	TG(52x1)_14x0	25.94-26.72	0.15	0.15	549449	549449
369	P	TG(52:1)	TG(14:1_16:0_22:0)	#aA	TG(52:1)_22:0_a	TG(52x1)_22x0	26.01-26.82	0.01	0.01	50728	50728
370	P	TG(52:1)	TG(14:1_18:0_20:0)	#aA	TG(52:1)_20:0_a	TG(52x1)_20x0	25.96-26.9	0.2	0.2	759116	759116
371	P	TG(52:1)	TG(16:0_16:0_20:1)	AA#	TG(52:1)_16:0_a	TG(52x1)_16x0	25.84-27.0	99.11	49.56	368376843	1.84188e+08
372	I	TG(52:1)	TG(16:0_16:1_20:0)	aAa	TG(52:1)_16:1_a	TG(52x1)_16x1	26.03-27.04	0.06	0.06	228668	228668
373	I	TG(52:1)	TG(16:0_18:0_18:1)	aaA	TG(52:1)_18:1_a	TG(52x1)_18x1	25.91-27.0	67.96	67.96	252583177	252583177
374	I	TG(52:1)	TG(16:1_18:0_18:0)	Aaa	TG(52:1)_16:1_a	TG(52x1)_16x1	26.03-27.04	0.06	0.06	228668	228668
375	P	TG(52:2)	TG(16:0_16:0_20:2)	AA#	TG(52:2)_16:0_a	TG(52x2)_16x0	24.15-25.74	100	50	619463570	309731785
376	P	TG(52:2)	TG(16:0_16:1_20:1)	aA#	TG(52:2)_16:1_a	TG(52x2)_16x1	24.3-25.21	0.22	0.22	1387932	1387932
377	I	TG(52:2)	TG(16:0_18:0_18:2)	aaA	TG(52:2)_18:2_a	TG(52x2)_18x2	24.42-25.46	13.06	13.06	80876653	80876653
378	I	TG(52:2)	TG(16:0_18:1_18:1)	aAA	TG(52:2)_18:1_a	TG(52x2)_18x1	24.1-25.74	98.87	49.44	612446057	3.06223e+08
379	P	TG(52:2)	TG(16:1_16:1_20:0)	AA#	TG(52:2)_16:1_a	TG(52x2)_16x1	24.3-25.21	0.22	0.11	1387932	693966
380	P	TG(52:3)	TG(16:0_16:0_20:3)	AA#	TG(52:3)_16:0_a	TG(52x3)_16x0	22.75-24.0	100	50	396056103	1.98028e+08
381	I	TG(52:3)	TG(16:0_18:0_18:3)	aaA	TG(52:3)_18:3_a	TG(52x3)_18x3	22.92-23.42	0.11	0.11	430981	430981
382	I	TG(52:3)	TG(16:0_18:1_18:2)	aaA	TG(52:3)_18:2_a	TG(52x3)_18x2	22.75-23.84	81.39	81.39	322340596	322340596
383	P	TG(52:3)	TG(16:1_16:1_20:1)	AA#	TG(52:3)_16:1_a	TG(52x3)_16x1	22.34-23.62	2.38	1.19	9418592	4709296
384	I	TG(52:3)	TG(16:1_18:0_18:2)	aAa	TG(52:3)_18:0_a	TG(52x3)_18x0	22.79-23.39	0.22	0.22	887127	887127
385	I	TG(52:3)	TG(16:1_18:1_18:1)	Aaa	TG(52:3)_16:1_a	TG(52x3)_16x1	22.34-23.62	2.38	2.38	9418592	9418592
386	P	TG(52:4)	TG(14:0_16:0_22:4)	Aa#	TG(52:4)_14:0_a	TG(52x4)_14x0	21.23-22.02	0.02	0.02	33782	33782
387	P	TG(52:4)	TG(14:0_16:0_22:4)	Bb#	TG(52:4)_14:0_b	TG(52x4)_14x0	22.58-23.02	0.01	0.01	17642	17642
388	I	TG(52:4)	TG(14:0_18:0_20:4)	Bba	TG(52:4)_14:0_b	TG(52x4)_14x0	22.58-23.02	0.01	0.01	17642	17642
389	P	TG(52:4)	TG(14:0_18:3_20:1)	Aa#	TG(52:4)_14:0_a	TG(52x4)_14x0	21.23-22.02	0.02	0.02	33782	33782
390	P	TG(52:4)	TG(14:0_18:3_20:1)	Bb#	TG(52:4)_14:0_b	TG(52x4)_14x0	22.58-23.02	0.01	0.01	17642	17642
391	I	TG(52:4)	TG(16:0_16:0_20:4)	bbA	TG(52:4)_20:4_a	TG(52x4)_20x4	22.37-23.09	0.3	0.3	477708	477708
392	P	TG(52:4)	TG(16:1_18:0_18:3)	#Aa	TG(52:4)_18:0_a	TG(52x4)_18x0	21.49-22.58	0.18	0.18	296698	296698
393	P	TG(52:4)	TG(16:1_18:0_18:3)	#Bb	TG(52:4)_18:0_b	TG(52x4)_18x0	22.58-22.98	0.01	0.01	13024	13024
394	I	TG(52:5)	TG(14:0_18:1_20:4)	aaA	TG(52:5)_20:4_a	TG(52x5)_20x4	20.1-20.53	0.15	0.15	6865	6865
395	I	TG(52:6)	TG(14:0_16:0_22:6)	Bba	TG(52:6)_14:0_b	TG(52x6)_14x0	19.95-20.73	18.58	18.58	534480	534480
396	I	TG(52:7)	TG(12:0_18:1_22:6)	Aba	TG(52:7)_12:0_a	TG(52x7)_12x0	18.06-18.71	7.06	7.06	70425	70425
397	I	TG(53:1)	TG(17:1_18:0_18:0)	Abb	TG(53:1)_17:1_a	TG(53x1)_17x1	26.84-27.23	1.28	1.28	27164	27164
398	P	TG(53:2)	TG(17:0_18:1_18:1)	#AA	TG(53:2)_18:1_a	TG(53x2)_18x1	24.93-25.98	100	50	11480328	5740164
399	P	TG(53:2)	TG(17:1_17:1_19:0)	AA#	TG(53:2)_17:1_a	TG(53x2)_17x1	25.07-25.74	3.67	1.84	421148	210574
400	I	TG(53:2)	TG(17:1_18:0_18:1)	aAa	TG(53:2)_18:0_a	TG(53x2)_18x0	25.07-25.54	3.6	3.6	413629	413629
401	P	TG(53:3)	TG(17:1_17:1_19:1)	AA#	TG(53:3)_17:1_a	TG(53x3)_17x1	23.23-23.91	54.43	27.22	2378224	1189112
402	P	TG(53:3)	TG(17:1_17:1_19:1)	BB#	TG(53:3)_17:1_b	TG(53x3)_17x1	23.91-24.39	6.02	3.01	263128	131564
403	I	TG(53:3)	TG(17:1_18:1_18:1)	Aaa	TG(53:3)_17:1_a	TG(53x3)_17x1	23.23-23.91	54.43	54.43	2378224	2378224
404	I	TG(53:3)	TG(17:1_18:1_18:1)	Bbb	TG(53:3)_17:1_b	TG(53x3)_17x1	23.91-24.39	6.02	6.02	263128	263128
405	P	TG(54:0)	TG(10:0_22:0_22:0)	#AA	TG(54:0)_22:0_a	TG(54x0)_22x0	28.96-29.7	15	7.5	178508	89254
406	P	TG(54:0)	TG(12:0_20:0_22:0)	#aA	TG(54:0)_22:0_a	TG(54x0)_22x0	28.96-29.7	15	15	178508	178508
407	I	TG(54:0)	TG(14:0_18:0_22:0)	Aaa	TG(54:0)_14:0_a	TG(54x0)_14x0	28.93-29.65	7.4	7.4	88122	88122
408	I	TG(54:0)	TG(14:0_20:0_20:0)	Aaa	TG(54:0)_14:0_a	TG(54x0)_14x0	28.93-29.65	7.4	7.4	88122	88122
409	I	TG(54:0)	TG(16:0_16:0_22:0)	aaA	TG(54:0)_22:0_a	TG(54x0)_22x0	28.96-29.7	15	15	178508	178508
410	I	TG(54:0)	TG(16:0_18:0_20:0)	aaA	TG(54:0)_20:0_a	TG(54x0)_20x0	28.91-29.52	16.77	16.77	199626	199626
411	I	TG(54:0)	TG(18:0_18:0_18:0)	AAA	TG(54:0)_18:0_a	TG(54x0)_18x0	29.01-29.62	100	33.33	1190090	396697
412	P	TG(54:1)	TG(14:0_18:0_22:1)	Aa#	TG(54:1)_14:0_a	TG(54x1)_14x0	27.38-28.08	0.2	0.2	145966	145966
413	I	TG(54:1)	TG(14:0_18:1_22:0)	Aaa	TG(54:1)_14:0_a	TG(54x1)_14x0	27.38-28.08	0.2	0.2	145966	145966
414	P	TG(54:1)	TG(14:0_20:0_20:1)	Aa#	TG(54:1)_14:0_a	TG(54x1)_14x0	27.38-28.08	0.2	0.2	145966	145966
415	P	TG(54:1)	TG(14:1_18:0_22:0)	#aA	TG(54:1)_22:0_a	TG(54x1)_22x0	27.44-28.04	0.31	0.31	219953	219953
416	P	TG(54:1)	TG(14:1_20:0_20:0)	#AA	TG(54:1)_20:0_a	TG(54x1)_20x0	27.34-28.42	58.51	29.26	41927329	2.09637e+07
417	P	TG(54:1)	TG(16:0_16:0_22:1)	AA#	TG(54:1)_16:0_a	TG(54x1)_16x0	27.19-28.38	48.16	24.08	34509694	17254847
418	P	TG(54:1)	TG(16:0_16:1_22:0)	a#A	TG(54:1)_22:0_a	TG(54x1)_22x0	27.44-28.04	0.31	0.31	219953	219953
419	P	TG(54:1)	TG(16:0_18:0_20:1)	Aa#	TG(54:1)_16:0_a	TG(54x1)_16x0	27.19-28.38	48.16	48.16	34509694	34509694
420	I	TG(54:1)	TG(16:0_18:1_20:0)	Aaa	TG(54:1)_16:0_a	TG(54x1)_16x0	27.19-28.38	48.16	48.16	34509694	34509694
421	P	TG(54:1)	TG(16:1_18:0_20:0)	#aA	TG(54:1)_20:0_a	TG(54x1)_20x0	27.34-28.42	58.51	58.51	41927329	41927329
422	I	TG(54:1)	TG(18:0_18:0_18:1)	aaA	TG(54:1)_18:1_a	TG(54x1)_18x1	27.39-28.32	65.48	65.48	46920544	46920544
423	I	TG(54:2)	TG(18:0_18:0_18:2)	aaA	TG(54:2)_18:2_a	TG(54x2)_18x2	25.94-26.9	4.3	4.3	14760889	14760889
424	I	TG(54:2)	TG(18:0_18:1_18:1)	Aaa	TG(54:2)_18:0_a	TG(54x2)_18x0	25.67-26.76	68.3	68.3	234347048	234347048
425	I	TG(54:3)	TG(18:0_18:0_18:3)	aaA	TG(54:3)_18:3_a	TG(54x3)_18x3	24.59-24.98	0.01	0.01	49935	49935
426	I	TG(54:3)	TG(18:0_18:1_18:2)	aaA	TG(54:3)_18:2_a	TG(54x3)_18x2	24.22-25.21	7.35	7.35	46340333	46340333
427	I	TG(54:3)	TG(18:0_18:1_18:2)	bbB	TG(54:3)_18:2_b	TG(54x3)_18x2	25.18-25.81	0.23	0.23	1442574	1442574
428	I	TG(54:3)	TG(18:1_18:1_18:1)	AAA	TG(54:3)_18:1_a	TG(54x3)_18x1	23.85-25.27	100	33.33	630649997	2.10217e+08
429	I	TG(54:3)	TG(18:1_18:1_18:1)	BBB	TG(54:3)_18:1_b	TG(54x3)_18x1	25.21-25.91	2.58	0.86	16257389	5.41913e+06
430	P	TG(54:4)	TG(16:0_16:0_22:4)	AA#	TG(54:4)_16:0_a	TG(54x4)_16x0	22.65-23.81	0.13	0.06	633011	316506
431	P	TG(54:4)	TG(16:0_16:0_22:4)	BB#	TG(54:4)_16:0_b	TG(54x4)_16x0	24.06-24.81	0.02	0.01	96911	48455.5
432	I	TG(54:4)	TG(18:1_18:1_18:2)	aaA	TG(54:4)_18:2_a	TG(54x4)_18x2	22.52-23.23	58.35	58.35	275003463	275003463
433	I	TG(54:4)	TG(18:1_18:1_18:2)	BBb	TG(54:4)_18:1_b	TG(54x4)_18x1	23.39-24.15	5.64	2.82	26573789	1.32869e+07
434	P	TG(54:5)	TG(16:0_16:0_22:5)	AA#	TG(54:5)_16:0_a	TG(54x5)_16x0	21.26-21.68	0.02	0.01	67179	33589.5
435	P	TG(54:5)	TG(16:0_16:0_22:5)	BB#	TG(54:5)_16:0_b	TG(54x5)_16x0	21.68-22.26	0.04	0.02	159265	79632.5
436	P	TG(54:5)	TG(16:0_16:0_22:5)	CC#	TG(54:5)_16:0_c	TG(54x5)_16x0	22.26-23.08	0.08	0.04	348854	174427
437	I	TG(54:5)	TG(16:0_18:1_20:4)	Caa	TG(54:5)_16:0_c	TG(54x5)_16x0	22.26-23.08	0.08	0.08	348854	348854
438	P	TG(54:5)	TG(16:0_18:3_20:2)	Aa#	TG(54:5)_16:0_a	TG(54x5)_16x0	21.26-21.68	0.02	0.02	67179	67179
439	P	TG(54:5)	TG(16:0_18:3_20:2)	Ba#	TG(54:5)_16:0_b	TG(54x5)_16x0	21.68-22.26	0.04	0.04	159265	159265
440	P	TG(54:5)	TG(16:0_18:3_20:2)	Ca#	TG(54:5)_16:0_c	TG(54x5)_16x0	22.26-23.08	0.08	0.08	348854	348854
441	I	TG(54:5)	TG(18:1_18:1_18:3)	aaA	TG(54:5)_18:3_a	TG(54x5)_18x3	21.04-23.05	20.95	20.95	89496290	89496290
442	P	TG(54:6)	TG(14:0_18:0_22:6)	B#a	TG(54:6)_14:0_b	TG(54x6)_14x0	21.82-22.29	1.21	1.21	12184	12184
443	I	TG(54:6)	TG(16:0_16:0_22:6)	BBa	TG(54:6)_16:0_b	TG(54x6)_16x0	21.71-22.5	36.83	18.42	370870	185435
444	I	TG(54:7)	TG(14:0_18:1_22:6)	Aba	TG(54:7)_14:0_a	TG(54x7)_14x0	19.8-20.52	1.43	1.43	255596	255596
445	P	TG(56:0)	TG(12:0_22:0_22:0)	#AA	TG(56:0)_22:0_a	TG(56x0)_22x0	30.16-30.71	14.03	7.02	37248	18624
446	P	TG(56:0)	TG(14:0_20:0_22:0)	#Aa	TG(56:0)_20:0_a	TG(56x0)_20x0	30.31-30.72	9.65	9.65	25627	25627
447	I	TG(56:0)	TG(16:0_18:0_22:0)	aaA	TG(56:0)_22:0_a	TG(56x0)_22x0	30.16-30.71	14.03	14.03	37248	37248
448	I	TG(56:0)	TG(16:0_20:0_20:0)	aAA	TG(56:0)_20:0_a	TG(56x0)_20x0	30.31-30.72	9.65	4.82	25627	12813.5
449	I	TG(56:0)	TG(18:0_18:0_20:0)	aaA	TG(56:0)_20:0_a	TG(56x0)_20x0	30.31-30.72	9.65	9.65	25627	25627
450	P	TG(56:1)	TG(14:1_20:0_22:0)	#Aa	TG(56:1)_20:0_a	TG(56x1)_20x0	28.72-29.47	46.77	46.77	4023048	4023048
451	P	TG(56:1)	TG(16:0_18:0_22:1)	aA#	TG(56:1)_18:0_a	TG(56x1)_18x0	28.71-29.51	38.54	38.54	3314674	3314674
452	I	TG(56:1)	TG(16:0_18:1_22:0)	Aaa	TG(56:1)_16:0_a	TG(56x1)_16x0	28.68-29.43	68.25	68.25	5870085	5870085
453	P	TG(56:1)	TG(16:0_20:0_20:1)	aA#	TG(56:1)_20:0_a	TG(56x1)_20x0	28.72-29.47	46.77	46.77	4023048	4023048
454	P	TG(56:1)	TG(16:1_18:0_22:0)	#Aa	TG(56:1)_18:0_a	TG(56x1)_18x0	28.71-29.51	38.54	38.54	3314674	3314674
455	P	TG(56:1)	TG(16:1_20:0_20:0)	#AA	TG(56:1)_20:0_a	TG(56x1)_20x0	28.72-29.47	46.77	23.38	4023048	2011524
456	P	TG(56:1)	TG(18:0_18:0_20:1)	AA#	TG(56:1)_18:0_a	TG(56x1)_18x0	28.71-29.51	38.54	19.27	3314674	1657337
457	I	TG(56:1)	TG(18:0_18:1_20:0)	Aaa	TG(56:1)_18:0_a	TG(56x1)_18x0	28.71-29.51	38.54	38.54	3314674	3314674
458	I	TG(56:2)	TG(18:1_18:1_20:0)	aaA	TG(56:2)_20:0_a	TG(56x2)_20x0	27.02-28.27	73.67	73.67	30093948	30093948
459	I	TG(56:4)	TG(18:0_18:0_20:4)	BBa	TG(56:4)_18:0_b	TG(56x4)_18x0	25.64-26.32	38.85	19.42	121477	60738.5
460	P	TG(56:5)	TG(18:0_18:0_20:5)	AA#	TG(56:5)_18:0_a	TG(56x5)_18x0	23.33-23.88	2.3	1.15	60180	30090
461	P	TG(56:5)	TG(18:0_18:0_20:5)	BB#	TG(56:5)_18:0_b	TG(56x5)_18x0	23.88-24.56	7.86	3.93	205658	102829
462	P	TG(56:5)	TG(18:1_18:1_20:3)	AA#	TG(56:5)_18:1_a	TG(56x5)_18x1	22.66-23.88	100	50	2615265	1.30763e+06
463	P	TG(56:5)	TG(18:1_18:1_20:3)	BB#	TG(56:5)_18:1_b	TG(56x5)_18x1	23.94-27.68	6.28	3.14	164351	82175.5
464	I	TG(56:6)	TG(16:0_18:0_22:6)	bBa	TG(56:6)_18:0_b	TG(56x6)_18x0	23.42-24.03	1.33	1.33	19379	19379
465	P	TG(56:6)	TG(18:0_18:2_20:4)	A#a	TG(56:6)_18:0_a	TG(56x6)_18x0	22.34-23.09	15.38	15.38	224498	224498
466	I	TG(56:6)	TG(18:1_18:1_20:4)	BBa	TG(56:6)_18:1_b	TG(56x6)_18x1	22.16-22.72	5.92	2.96	86399	43199.5
467	P	TG(56:7)	TG(18:1_18:1_20:5)	AA#	TG(56:7)_18:1_a	TG(56x7)_18x1	19.84-21.29	9.2	4.6	132530	66265
468	P	TG(56:7)	TG(18:1_18:1_20:5)	BB#	TG(56:7)_18:1_b	TG(56x7)_18x1	21.29-22.22	13.42	6.71	193243	96621.5
469	P	TG(58:0)	TG(14:0_22:0_22:0)	#AA	TG(58:0)_22:0_a	TG(58x0)_22x0	31.46-31.89	38	19	8989	4494.5
470	P	TG(58:1)	TG(14:1_22:0_22:0)	#AA	TG(58:1)_22:0_a	TG(58x1)_22x0	29.94-30.75	46.67	23.34	1340951	670476
471	P	TG(58:1)	TG(18:0_18:0_22:1)	AA#	TG(58:1)_18:0_a	TG(58x1)_18x0	29.94-30.65	32.13	16.07	923173	461586
472	I	TG(58:1)	TG(18:0_18:1_22:0)	Aaa	TG(58:1)_18:0_a	TG(58x1)_18x0	29.94-30.65	32.13	32.13	923173	923173
473	I	TG(58:2)	TG(18:1_18:1_22:0)	aaA	TG(58:2)_22:0_a	TG(58x2)_22x0	28.45-29.39	92.56	92.56	15397796	15397796
TG prediction based on the following FA chains: 4:0, 6:0, 8:0, 10:0, 12:0, 14:0, 14:1, 15:0, 15:1, 16:0, 16:1, 17:0, 17:1, 18:0, 18:1, 18:2, 18:3, 19:0, 19:1, 20:0, 20:1, 20:2, 20:3, 20:4, 20:5, 21:0, 22:0, 22:1, 22:2, 22:3, 22:4, 22:5, 22:6
Set % relative abundance thresold: 0; % retention time span threshold: 75
Retnetion time unit: second; intensity unit: AUC

## Sheet: IF3
Supplementary Database 3. TAILOR-MS Generated Report for Infant Formula 2 TG Species Identification and Prediction
No.	Identification/Prediction	Brutto Level	TG Structure	Constructed Peaks	ID Peak	Name	Retention Time	% Relative Abundance	% Relative Abundance (corrected)	Intensity	Intensity (corrected)
1	P	TG(32:0)	TG(8:0_8:0_16:0)	AA#	TG(32:0)_8:0_a	TG(32x0)_8x0	10.74-11.67	82.16	41.08	286144678	143072339
2	I	TG(32:0)	TG(8:0_12:0_12:0)	Aaa	TG(32:0)_8:0_a	TG(32x0)_8x0	10.74-11.67	82.16	82.16	286144678	286144678
3	P	TG(34:0)	TG(8:0_8:0_18:0)	AA#	TG(34:0)_8:0_a	TG(34x0)_8x0	12.45-13.5	48.05	24.02	250413565	1.25207e+08
4	P	TG(34:0)	TG(8:0_10:0_16:0)	Aa#	TG(34:0)_8:0_a	TG(34x0)_8x0	12.45-13.5	48.05	48.05	250413565	250413565
5	P	TG(34:0)	TG(8:0_12:0_14:0)	Aa#	TG(34:0)_8:0_a	TG(34x0)_8x0	12.45-13.5	48.05	48.05	250413565	250413565
6	P	TG(34:0)	TG(10:0_10:0_14:0)	AA#	TG(34:0)_10:0_a	TG(34x0)_10x0	12.22-13.33	63.16	31.58	329118226	164559113
7	I	TG(34:0)	TG(10:0_12:0_12:0)	Aaa	TG(34:0)_10:0_a	TG(34x0)_10x0	12.22-13.33	63.16	63.16	329118226	329118226
8	P	TG(36:0)	TG(4:0_16:0_16:0)	#AA	TG(36:0)_16:0_a	TG(36x0)_16x0	14.23-15.12	12.95	6.48	108311689	5.41558e+07
9	P	TG(36:0)	TG(4:0_16:0_16:0)	#BB	TG(36:0)_16:0_b	TG(36x0)_16x0	15.12-15.97	6.78	3.39	56681241	2.83406e+07
10	P	TG(36:0)	TG(6:0_14:0_16:0)	#aA	TG(36:0)_16:0_a	TG(36x0)_16x0	14.23-15.12	12.95	12.95	108311689	108311689
11	P	TG(36:0)	TG(6:0_14:0_16:0)	#Bb	TG(36:0)_14:0_b	TG(36x0)_14x0	15.19-15.97	0.88	0.88	7384089	7384089
12	P	TG(36:0)	TG(8:0_8:0_20:0)	AA#	TG(36:0)_8:0_a	TG(36x0)_8x0	14.3-15.16	15.49	7.74	129602081	6.4801e+07
13	P	TG(36:0)	TG(8:0_10:0_18:0)	Aa#	TG(36:0)_8:0_a	TG(36x0)_8x0	14.3-15.16	15.49	15.49	129602081	129602081
14	I	TG(36:0)	TG(8:0_12:0_16:0)	aaA	TG(36:0)_16:0_a	TG(36x0)_16x0	14.23-15.12	12.95	12.95	108311689	108311689
15	I	TG(36:0)	TG(8:0_14:0_14:0)	Aaa	TG(36:0)_8:0_a	TG(36x0)_8x0	14.3-15.16	15.49	15.49	129602081	129602081
16	I	TG(36:0)	TG(10:0_10:0_16:0)	aaA	TG(36:0)_16:0_a	TG(36x0)_16x0	14.23-15.12	12.95	12.95	108311689	108311689
17	I	TG(36:0)	TG(10:0_12:0_14:0)	Aaa	TG(36:0)_10:0_a	TG(36x0)_10x0	14.1-15.1	27.94	27.94	233718048	233718048
18	I	TG(36:0)	TG(12:0_12:0_12:0)	AAA	TG(36:0)_12:0_a	TG(36x0)_12x0	13.92-15.95	100	33.33	836414692	2.78805e+08
19	P	TG(38:0)	TG(4:0_16:0_18:0)	#Ba	TG(38:0)_16:0_b	TG(38x0)_16x0	16.66-17.08	4.43	4.43	29314284	29314284
20	P	TG(38:0)	TG(4:0_16:0_18:0)	#Cb	TG(38:0)_16:0_c	TG(38x0)_16x0	17.08-17.79	1.93	1.93	12791355	12791355
21	P	TG(38:0)	TG(6:0_14:0_18:0)	#aA	TG(38:0)_18:0_a	TG(38x0)_18x0	16.1-17.01	4.98	4.98	33007632	33007632
22	P	TG(38:0)	TG(6:0_14:0_18:0)	#aB	TG(38:0)_18:0_b	TG(38x0)_18x0	17.01-17.85	2.13	2.13	14073073	14073073
23	P	TG(38:0)	TG(6:0_16:0_16:0)	#AA	TG(38:0)_16:0_a	TG(38x0)_16x0	15.8-16.66	16.78	8.39	111121821	5.55609e+07
24	P	TG(38:0)	TG(6:0_16:0_16:0)	#BB	TG(38:0)_16:0_b	TG(38x0)_16x0	16.66-17.08	4.43	2.22	29314284	14657142
25	P	TG(38:0)	TG(6:0_16:0_16:0)	#CC	TG(38:0)_16:0_c	TG(38x0)_16x0	17.08-17.79	1.93	0.96	12791355	6.39568e+06
26	P	TG(38:0)	TG(8:0_8:0_22:0)	AA#	TG(38:0)_8:0_a	TG(38x0)_8x0	16.15-16.98	6.82	3.41	45171395	2.25857e+07
27	I	TG(38:0)	TG(8:0_12:0_18:0)	aaA	TG(38:0)_18:0_a	TG(38x0)_18x0	16.1-17.01	4.98	4.98	33007632	33007632
28	I	TG(38:0)	TG(8:0_14:0_16:0)	aaB	TG(38:0)_16:0_b	TG(38x0)_16x0	16.66-17.08	4.43	4.43	29314284	29314284
29	I	TG(38:0)	TG(10:0_12:0_16:0)	Aaa	TG(38:0)_10:0_a	TG(38x0)_10x0	15.93-16.74	13.64	13.64	90325777	90325777
30	I	TG(38:0)	TG(10:0_14:0_14:0)	Aaa	TG(38:0)_10:0_a	TG(38x0)_10x0	15.93-16.74	13.64	13.64	90325777	90325777
31	I	TG(38:0)	TG(12:0_12:0_14:0)	aaA	TG(38:0)_14:0_a	TG(38x0)_14x0	15.85-17.71	89.67	89.67	593875437	593875437
32	P	TG(38:1)	TG(8:0_8:0_22:1)	AA#	TG(38:1)_8:0_a	TG(38x1)_8x0	14.19-14.92	73.59	36.8	45717460	22858730
33	I	TG(38:1)	TG(8:0_12:0_18:1)	Aaa	TG(38:1)_8:0_a	TG(38x1)_8x0	14.19-14.92	73.59	73.59	45717460	45717460
34	P	TG(38:1)	TG(8:0_14:1_16:0)	aA#	TG(38:1)_14:1_a	TG(38x1)_14x1	14.07-14.9	0.79	0.79	490344	490344
35	I	TG(38:1)	TG(12:0_12:0_14:1)	aaA	TG(38:1)_14:1_a	TG(38x1)_14x1	14.07-14.9	0.79	0.79	490344	490344
36	P	TG(40:0)	TG(4:0_18:0_18:0)	#AA	TG(40:0)_18:0_a	TG(40x0)_18x0	17.77-18.55	7.5	3.75	35534044	17767022
37	P	TG(40:0)	TG(4:0_18:0_18:0)	#BB	TG(40:0)_18:0_b	TG(40x0)_18x0	18.55-18.96	1.6	0.8	7563658	3781829
38	P	TG(40:0)	TG(4:0_18:0_18:0)	#CC	TG(40:0)_18:0_c	TG(40x0)_18x0	18.96-19.65	0.82	0.41	3880640	1940320
39	P	TG(40:0)	TG(6:0_16:0_18:0)	#aA	TG(40:0)_18:0_a	TG(40x0)_18x0	17.77-18.55	7.5	7.5	35534044	35534044
40	P	TG(40:0)	TG(6:0_16:0_18:0)	#aB	TG(40:0)_18:0_b	TG(40x0)_18x0	18.55-18.96	1.6	1.6	7563658	7563658
41	P	TG(40:0)	TG(8:0_10:0_22:0)	Aa#	TG(40:0)_8:0_a	TG(40x0)_8x0	18.03-18.9	3.14	3.14	14897664	14897664
42	P	TG(40:0)	TG(8:0_12:0_20:0)	Aa#	TG(40:0)_8:0_a	TG(40x0)_8x0	18.03-18.9	3.14	3.14	14897664	14897664
43	I	TG(40:0)	TG(8:0_14:0_18:0)	aaB	TG(40:0)_18:0_b	TG(40x0)_18x0	18.55-18.96	1.6	1.6	7563658	7563658
44	I	TG(40:0)	TG(8:0_16:0_16:0)	Aaa	TG(40:0)_8:0_a	TG(40x0)_8x0	18.03-18.9	3.14	3.14	14897664	14897664
45	P	TG(40:0)	TG(10:0_10:0_20:0)	AA#	TG(40:0)_10:0_a	TG(40x0)_10x0	17.8-18.93	8.02	4.01	38009286	19004643
46	I	TG(40:0)	TG(10:0_12:0_18:0)	aaA	TG(40:0)_18:0_a	TG(40x0)_18x0	17.77-18.55	7.5	7.5	35534044	35534044
47	I	TG(40:0)	TG(10:0_12:0_18:0)	aaB	TG(40:0)_18:0_b	TG(40x0)_18x0	18.55-18.96	1.6	1.6	7563658	7563658
48	I	TG(40:0)	TG(10:0_14:0_16:0)	Aaa	TG(40:0)_10:0_a	TG(40x0)_10x0	17.8-18.93	8.02	8.02	38009286	38009286
49	I	TG(40:0)	TG(12:0_12:0_16:0)	aaA	TG(40:0)_16:0_a	TG(40x0)_16x0	17.71-18.99	88.08	88.08	417220233	417220233
50	I	TG(40:0)	TG(12:0_14:0_14:0)	aAA	TG(40:0)_14:0_a	TG(40x0)_14x0	17.71-18.96	93.18	46.59	441410336	220705168
51	P	TG(40:1)	TG(8:0_10:0_22:1)	aA#	TG(40:1)_10:0_a	TG(40x1)_10x0	15.78-16.61	60.2	60.2	20593816	20593816
52	P	TG(40:1)	TG(8:0_12:0_20:1)	aA#	TG(40:1)_12:0_a	TG(40x1)_12x0	15.78-16.59	65.39	65.39	22371303	22371303
53	P	TG(40:1)	TG(8:0_14:0_18:1)	Aa#	TG(40:1)_8:0_a	TG(40x1)_8x0	15.96-16.83	72.56	72.56	24824492	24824492
54	P	TG(40:1)	TG(8:0_14:1_18:0)	aA#	TG(40:1)_14:1_a	TG(40x1)_14x1	15.93-16.83	1.61	1.61	549848	549848
55	P	TG(40:1)	TG(8:0_16:0_16:1)	a#A	TG(40:1)_16:1_a	TG(40x1)_16x1	15.8-16.56	2.61	2.61	894414	894414
56	P	TG(40:1)	TG(10:0_10:0_20:1)	AA#	TG(40:1)_10:0_a	TG(40x1)_10x0	15.78-16.61	60.2	30.1	20593816	10296908
57	P	TG(40:1)	TG(10:0_12:0_18:1)	Aa#	TG(40:1)_10:0_a	TG(40x1)_10x0	15.78-16.61	60.2	60.2	20593816	20593816
58	I	TG(40:1)	TG(10:0_14:0_16:1)	aaA	TG(40:1)_16:1_a	TG(40x1)_16x1	15.8-16.56	2.61	2.61	894414	894414
59	P	TG(40:1)	TG(10:0_14:1_16:0)	aA#	TG(40:1)_14:1_a	TG(40x1)_14x1	15.93-16.83	1.61	1.61	549848	549848
60	I	TG(40:1)	TG(12:0_12:0_16:1)	aaA	TG(40:1)_16:1_a	TG(40x1)_16x1	15.8-16.56	2.61	2.61	894414	894414
61	P	TG(41:0)	TG(12:0_12:0_17:0)	AA#	TG(41:0)_12:0_a	TG(41x0)_12x0	18.26-18.68	7.93	3.96	132322	66161
62	P	TG(41:0)	TG(12:0_12:0_17:0)	BB#	TG(41:0)_12:0_b	TG(41x0)_12x0	18.68-19.58	100	50	1669568	834784
63	I	TG(41:0)	TG(12:0_14:0_15:0)	Aaa	TG(41:0)_12:0_a	TG(41x0)_12x0	18.26-18.68	7.93	7.93	132322	132322
64	I	TG(41:0)	TG(12:0_14:0_15:0)	bBb	TG(41:0)_14:0_b	TG(41x0)_14x0	18.75-19.69	66.61	66.61	1112079	1112079
65	P	TG(42:0)	TG(6:0_18:0_18:0)	#AA	TG(42:0)_18:0_a	TG(42x0)_18x0	19.62-20.7	57.15	28.58	107182055	5.3591e+07
66	P	TG(42:0)	TG(10:0_10:0_22:0)	AA#	TG(42:0)_10:0_a	TG(42x0)_10x0	19.69-20.66	6.3	3.15	11810786	5905393
67	P	TG(42:0)	TG(10:0_12:0_20:0)	Aa#	TG(42:0)_10:0_a	TG(42x0)_10x0	19.69-20.66	6.3	6.3	11810786	11810786
68	I	TG(42:0)	TG(10:0_14:0_18:0)	Aaa	TG(42:0)_10:0_a	TG(42x0)_10x0	19.69-20.66	6.3	6.3	11810786	11810786
69	I	TG(42:0)	TG(10:0_16:0_16:0)	Aaa	TG(42:0)_10:0_a	TG(42x0)_10x0	19.69-20.66	6.3	6.3	11810786	11810786
70	I	TG(42:0)	TG(12:0_12:0_18:0)	aaA	TG(42:0)_18:0_a	TG(42x0)_18x0	19.62-20.7	57.15	57.15	107182055	107182055
71	I	TG(42:0)	TG(12:0_14:0_16:0)	aAa	TG(42:0)_14:0_a	TG(42x0)_14x0	19.55-20.49	79.22	79.22	148587519	148587519
72	I	TG(42:0)	TG(14:0_14:0_14:0)	AAA	TG(42:0)_14:0_a	TG(42x0)_14x0	19.55-20.49	79.22	26.41	148587519	49529173
73	P	TG(42:1)	TG(8:0_14:0_20:1)	aA#	TG(42:1)_14:0_a	TG(42x1)_14x0	17.63-18.45	5.64	5.64	14883808	14883808
74	P	TG(42:1)	TG(8:0_14:1_20:0)	aA#	TG(42:1)_14:1_a	TG(42x1)_14x1	17.74-18.45	0.24	0.24	637773	637773
75	P	TG(42:1)	TG(8:0_16:1_18:0)	aA#	TG(42:1)_16:1_a	TG(42x1)_16x1	17.54-18.71	0.48	0.48	1264045	1264045
76	P	TG(42:1)	TG(10:0_10:0_22:1)	AA#	TG(42:1)_10:0_a	TG(42x1)_10x0	17.63-18.52	5.48	2.74	14453041	7.22652e+06
77	P	TG(42:1)	TG(10:0_12:0_20:1)	Aa#	TG(42:1)_10:0_a	TG(42x1)_10x0	17.63-18.52	5.48	5.48	14453041	14453041
78	I	TG(42:1)	TG(10:0_14:0_18:1)	Aaa	TG(42:1)_10:0_a	TG(42x1)_10x0	17.63-18.52	5.48	5.48	14453041	14453041
79	P	TG(42:1)	TG(10:0_14:1_18:0)	aA#	TG(42:1)_14:1_a	TG(42x1)_14x1	17.74-18.45	0.24	0.24	637773	637773
80	I	TG(42:1)	TG(12:0_12:0_18:1)	aaA	TG(42:1)_18:1_a	TG(42x1)_18x1	17.57-18.45	95.66	95.66	252453577	252453577
81	I	TG(42:1)	TG(12:0_14:1_16:0)	aAa	TG(42:1)_14:1_a	TG(42x1)_14x1	17.74-18.45	0.24	0.24	637773	637773
82	I	TG(42:1)	TG(14:0_14:0_14:1)	aaA	TG(42:1)_14:1_a	TG(42x1)_14x1	17.74-18.45	0.24	0.24	637773	637773
83	I	TG(42:2)	TG(12:0_12:0_18:2)	aaA	TG(42:2)_18:2_a	TG(42x2)_18x2	15.93-16.98	90.15	90.15	27865524	27865524
84	I	TG(42:3)	TG(12:0_12:0_18:3)	AAa	TG(42:3)_12:0_a	TG(42x3)_12x0	14.6-16.02	26.52	13.26	77052	38526
85	P	TG(43:0)	TG(12:0_12:0_19:0)	AA#	TG(43:0)_12:0_a	TG(43x0)_12x0	19.99-20.56	24.13	12.06	286673	143336
86	P	TG(43:0)	TG(12:0_12:0_19:0)	BB#	TG(43:0)_12:0_b	TG(43x0)_12x0	20.56-21.44	68.35	34.17	811939	405970
87	P	TG(43:0)	TG(12:0_14:0_17:0)	aA#	TG(43:0)_14:0_a	TG(43x0)_14x0	19.92-20.56	23.1	23.1	274398	274398
88	P	TG(43:0)	TG(12:0_14:0_17:0)	bB#	TG(43:0)_14:0_b	TG(43x0)_14x0	20.56-21.48	66.36	66.36	788328	788328
89	I	TG(43:0)	TG(12:0_15:0_16:0)	Aaa	TG(43:0)_12:0_a	TG(43x0)_12x0	19.99-20.56	24.13	24.13	286673	286673
90	I	TG(43:0)	TG(12:0_15:0_16:0)	bBb	TG(43:0)_15:0_b	TG(43x0)_15x0	20.56-21.41	60.8	60.8	722216	722216
91	I	TG(43:0)	TG(14:0_14:0_15:0)	AAa	TG(43:0)_14:0_a	TG(43x0)_14x0	19.92-20.56	23.1	11.55	274398	137199
92	I	TG(43:0)	TG(14:0_14:0_15:0)	bbB	TG(43:0)_15:0_b	TG(43x0)_15x0	20.56-21.41	60.8	60.8	722216	722216
93	P	TG(43:1)	TG(12:0_12:0_19:1)	AA#	TG(43:1)_12:0_a	TG(43x1)_12x0	18.19-18.52	5.79	2.9	24970	12485
94	P	TG(43:1)	TG(12:0_12:0_19:1)	BB#	TG(43:1)_12:0_b	TG(43x1)_12x0	18.52-19.25	100	50	431357	215678
95	P	TG(43:1)	TG(12:0_12:0_19:1)	CC#	TG(43:1)_12:0_c	TG(43x1)_12x0	19.21-19.58	4.33	2.16	18680	9340
96	P	TG(43:1)	TG(14:0_14:0_15:1)	AA#	TG(43:1)_14:0_a	TG(43x1)_14x0	18.19-18.59	2.02	1.01	8732	4366
97	P	TG(43:1)	TG(14:0_14:0_15:1)	BB#	TG(43:1)_14:0_b	TG(43x1)_14x0	18.59-19.28	49.57	24.78	213816	106908
98	P	TG(43:1)	TG(14:0_14:0_15:1)	CC#	TG(43:1)_14:0_c	TG(43x1)_14x0	19.31-19.84	7.44	3.72	32109	16054.5
99	P	TG(44:0)	TG(4:0_20:0_20:0)	#AA	TG(44:0)_20:0_a	TG(44x0)_20x0	21.37-22.33	4.54	2.27	2104638	1052319
100	P	TG(44:0)	TG(6:0_18:0_20:0)	#aA	TG(44:0)_20:0_a	TG(44x0)_20x0	21.37-22.33	4.54	4.54	2104638	2104638
101	P	TG(44:0)	TG(10:0_12:0_22:0)	Aa#	TG(44:0)_10:0_a	TG(44x0)_10x0	21.52-22.37	7.54	7.54	3493318	3493318
102	I	TG(44:0)	TG(10:0_16:0_18:0)	Aaa	TG(44:0)_10:0_a	TG(44x0)_10x0	21.52-22.37	7.54	7.54	3493318	3493318
103	I	TG(44:0)	TG(12:0_12:0_20:0)	aaA	TG(44:0)_20:0_a	TG(44x0)_20x0	21.37-22.33	4.54	4.54	2104638	2104638
104	I	TG(44:0)	TG(12:0_14:0_18:0)	Aaa	TG(44:0)_12:0_a	TG(44x0)_12x0	21.37-22.33	74	74	34302444	34302444
105	I	TG(44:0)	TG(12:0_16:0_16:0)	Aaa	TG(44:0)_12:0_a	TG(44x0)_12x0	21.37-22.33	74	74	34302444	34302444
106	I	TG(44:0)	TG(14:0_14:0_16:0)	AAa	TG(44:0)_14:0_a	TG(44x0)_14x0	21.33-22.23	83.16	41.58	38552021	1.9276e+07
107	P	TG(44:1)	TG(8:0_14:1_22:0)	aA#	TG(44:1)_14:1_a	TG(44x1)_14x1	19.52-20.56	0.59	0.59	912454	912454
108	P	TG(44:1)	TG(8:0_16:0_20:1)	Aa#	TG(44:1)_8:0_a	TG(44x1)_8x0	19.66-20.63	5.02	5.02	7718367	7718367
109	P	TG(44:1)	TG(10:0_14:0_20:1)	Aa#	TG(44:1)_10:0_a	TG(44x1)_10x0	19.41-20.38	11.81	11.81	18137522	18137522
110	P	TG(44:1)	TG(10:0_14:1_20:0)	aA#	TG(44:1)_14:1_a	TG(44x1)_14x1	19.52-20.56	0.59	0.59	912454	912454
111	I	TG(44:1)	TG(10:0_16:0_18:1)	Aaa	TG(44:1)_10:0_a	TG(44x1)_10x0	19.41-20.38	11.81	11.81	18137522	18137522
112	P	TG(44:1)	TG(12:0_12:0_20:1)	AA#	TG(44:1)_12:0_a	TG(44x1)_12x0	19.31-20.13	80.26	40.13	123294141	6.16471e+07
113	I	TG(44:1)	TG(12:0_14:0_18:1)	aAa	TG(44:1)_14:0_a	TG(44x1)_14x0	19.35-20.2	72.79	72.79	111825702	111825702
114	P	TG(44:2)	TG(8:0_14:0_22:2)	aA#	TG(44:2)_14:0_a	TG(44x2)_14x0	17.65-18.68	23.83	23.83	11503811	11503811
115	P	TG(44:2)	TG(8:0_14:1_22:1)	aA#	TG(44:2)_14:1_a	TG(44x2)_14x1	17.54-18.74	0.46	0.46	223754	223754
116	P	TG(44:2)	TG(8:0_18:0_18:2)	a#A	TG(44:2)_18:2_a	TG(44x2)_18x2	17.74-18.86	32.45	32.45	15662319	15662319
117	P	TG(44:2)	TG(12:0_12:0_20:2)	AA#	TG(44:2)_12:0_a	TG(44x2)_12x0	17.74-18.55	23.72	11.86	11447526	5723763
118	I	TG(44:2)	TG(12:0_14:0_18:2)	Aaa	TG(44:2)_12:0_a	TG(44x2)_12x0	17.74-18.55	23.72	23.72	11447526	11447526
119	P	TG(44:2)	TG(14:0_14:1_16:1)	aA#	TG(44:2)_14:1_a	TG(44x2)_14x1	17.54-18.74	0.46	0.46	223754	223754
120	P	TG(44:2)	TG(14:1_14:1_16:0)	AA#	TG(44:2)_14:1_a	TG(44x2)_14x1	17.54-18.74	0.46	0.23	223754	111877
121	P	TG(44:3)	TG(12:0_12:0_20:3)	AA#	TG(44:3)_12:0_a	TG(44x3)_12x0	16.14-17.13	32.87	16.43	64125	32062.5
122	P	TG(45:0)	TG(12:0_12:0_21:0)	AA#	TG(45:0)_12:0_a	TG(45x0)_12x0	21.79-22.34	23.68	11.84	248433	124216
123	P	TG(45:0)	TG(12:0_12:0_21:0)	BB#	TG(45:0)_12:0_b	TG(45x0)_12x0	22.34-23.09	34.76	17.38	364670	182335
124	P	TG(45:0)	TG(12:0_14:0_19:0)	Aa#	TG(45:0)_12:0_a	TG(45x0)_12x0	21.79-22.34	23.68	23.68	248433	248433
125	P	TG(45:0)	TG(12:0_14:0_19:0)	Bb#	TG(45:0)_12:0_b	TG(45x0)_12x0	22.34-23.09	34.76	34.76	364670	364670
126	I	TG(45:0)	TG(12:0_15:0_18:0)	aaA	TG(45:0)_18:0_a	TG(45x0)_18x0	21.72-22.34	17.91	17.91	187881	187881
127	I	TG(45:0)	TG(12:0_15:0_18:0)	bbB	TG(45:0)_18:0_b	TG(45x0)_18x0	22.34-23.05	30.22	30.22	317011	317011
128	P	TG(45:0)	TG(12:0_16:0_17:0)	Aa#	TG(45:0)_12:0_a	TG(45x0)_12x0	21.79-22.34	23.68	23.68	248433	248433
129	P	TG(45:0)	TG(12:0_16:0_17:0)	Bb#	TG(45:0)_12:0_b	TG(45x0)_12x0	22.34-23.09	34.76	34.76	364670	364670
130	P	TG(45:0)	TG(14:0_14:0_17:0)	AA#	TG(45:0)_14:0_a	TG(45x0)_14x0	21.72-22.3	49.41	24.7	518420	259210
131	P	TG(45:0)	TG(14:0_14:0_17:0)	BB#	TG(45:0)_14:0_b	TG(45x0)_14x0	22.3-23.19	86.22	43.11	904546	452273
132	I	TG(45:0)	TG(14:0_15:0_16:0)	aAa	TG(45:0)_15:0_a	TG(45x0)_15x0	21.76-22.34	43.33	43.33	454577	454577
133	I	TG(45:0)	TG(14:0_15:0_16:0)	bBb	TG(45:0)_15:0_b	TG(45x0)_15x0	22.34-23.02	62.41	62.41	654779	654779
134	I	TG(45:0)	TG(15:0_15:0_15:0)	AAA	TG(45:0)_15:0_a	TG(45x0)_15x0	21.76-22.34	43.33	14.44	454577	151526
135	I	TG(45:0)	TG(15:0_15:0_15:0)	BBB	TG(45:0)_15:0_b	TG(45x0)_15x0	22.34-23.02	62.41	20.8	654779	218260
136	P	TG(45:1)	TG(12:0_14:0_19:1)	aA#	TG(45:1)_14:0_a	TG(45x1)_14x0	19.95-20.31	2.64	2.64	23662	23662
137	P	TG(45:1)	TG(12:0_14:0_19:1)	bB#	TG(45:1)_14:0_b	TG(45x1)_14x0	20.31-21.37	36.5	36.5	326996	326996
138	I	TG(45:1)	TG(12:0_15:0_18:1)	Aaa	TG(45:1)_12:0_a	TG(45x1)_12x0	19.95-20.35	6.8	6.8	60898	60898
139	I	TG(45:1)	TG(12:0_15:0_18:1)	bBb	TG(45:1)_15:0_b	TG(45x1)_15x0	20.35-21.4	45.48	45.48	407485	407485
140	I	TG(45:1)	TG(12:0_16:0_17:1)	bbA	TG(45:1)_17:1_a	TG(45x1)_17x1	20.31-21.07	14.14	14.14	126687	126687
141	I	TG(45:1)	TG(14:0_14:0_17:1)	bbA	TG(45:1)_17:1_a	TG(45x1)_17x1	20.31-21.07	14.14	14.14	126687	126687
142	P	TG(45:1)	TG(14:0_15:0_16:1)	Aa#	TG(45:1)_14:0_a	TG(45x1)_14x0	19.95-20.31	2.64	2.64	23662	23662
143	P	TG(45:1)	TG(14:0_15:0_16:1)	Bb#	TG(45:1)_14:0_b	TG(45x1)_14x0	20.31-21.37	36.5	36.5	326996	326996
144	P	TG(45:1)	TG(14:0_15:1_16:0)	A#a	TG(45:1)_14:0_a	TG(45x1)_14x0	19.95-20.31	2.64	2.64	23662	23662
145	P	TG(45:1)	TG(14:0_15:1_16:0)	B#b	TG(45:1)_14:0_b	TG(45x1)_14x0	20.31-21.37	36.5	36.5	326996	326996
146	P	TG(45:1)	TG(14:1_15:0_16:0)	#aA	TG(45:1)_16:0_a	TG(45x1)_16x0	19.99-20.42	5.64	5.64	50560	50560
147	P	TG(45:1)	TG(14:1_15:0_16:0)	#Bb	TG(45:1)_15:0_b	TG(45x1)_15x0	20.35-21.4	45.48	45.48	407485	407485
148	P	TG(45:1)	TG(15:0_15:0_15:1)	AA#	TG(45:1)_15:0_a	TG(45x1)_15x0	19.92-20.35	8.35	4.18	74766	37383
149	P	TG(45:1)	TG(15:0_15:0_15:1)	BB#	TG(45:1)_15:0_b	TG(45x1)_15x0	20.35-21.4	45.48	22.74	407485	203742
150	P	TG(46:0)	TG(4:0_20:0_22:0)	#aA	TG(46:0)_22:0_a	TG(46x0)_22x0	23.12-24.0	0.78	0.78	299006	299006
151	P	TG(46:0)	TG(6:0_18:0_22:0)	#aA	TG(46:0)_22:0_a	TG(46x0)_22x0	23.12-24.0	0.78	0.78	299006	299006
152	P	TG(46:0)	TG(6:0_20:0_20:0)	#AA	TG(46:0)_20:0_a	TG(46x0)_20x0	23.09-24.06	2.93	1.46	1127570	563785
153	P	TG(46:0)	TG(8:0_16:0_22:0)	#aA	TG(46:0)_22:0_a	TG(46x0)_22x0	23.12-24.0	0.78	0.78	299006	299006
154	P	TG(46:0)	TG(8:0_18:0_20:0)	#aA	TG(46:0)_20:0_a	TG(46x0)_20x0	23.09-24.06	2.93	2.93	1127570	1127570
155	I	TG(46:0)	TG(10:0_14:0_22:0)	aaA	TG(46:0)_22:0_a	TG(46x0)_22x0	23.12-24.0	0.78	0.78	299006	299006
156	I	TG(46:0)	TG(10:0_16:0_20:0)	Aaa	TG(46:0)_10:0_a	TG(46x0)_10x0	23.22-24.18	1.57	1.57	604690	604690
157	I	TG(46:0)	TG(10:0_18:0_18:0)	Aaa	TG(46:0)_10:0_a	TG(46x0)_10x0	23.22-24.18	1.57	1.57	604690	604690
158	I	TG(46:0)	TG(12:0_12:0_22:0)	aaA	TG(46:0)_22:0_a	TG(46x0)_22x0	23.12-24.0	0.78	0.78	299006	299006
159	I	TG(46:0)	TG(12:0_14:0_20:0)	aaA	TG(46:0)_20:0_a	TG(46x0)_20x0	23.09-24.06	2.93	2.93	1127570	1127570
160	I	TG(46:0)	TG(12:0_16:0_18:0)	Aaa	TG(46:0)_12:0_a	TG(46x0)_12x0	23.12-24.18	21.48	21.48	8261748	8261748
161	I	TG(46:0)	TG(14:0_14:0_18:0)	aaA	TG(46:0)_18:0_a	TG(46x0)_18x0	23.09-24.06	31.76	31.76	12219398	12219398
162	I	TG(46:0)	TG(14:0_16:0_16:0)	Aaa	TG(46:0)_14:0_a	TG(46x0)_14x0	23.02-23.97	54.48	54.48	20959316	20959316
163	P	TG(46:1)	TG(10:0_14:1_22:0)	aA#	TG(46:1)_14:1_a	TG(46x1)_14x1	21.37-21.9	1	1	642660	642660
164	P	TG(46:1)	TG(10:0_16:0_20:1)	Aa#	TG(46:1)_10:0_a	TG(46x1)_10x0	21.22-22.33	3.22	3.22	2070747	2070747
165	P	TG(46:1)	TG(10:0_16:1_20:0)	aA#	TG(46:1)_16:1_a	TG(46x1)_16x1	21.04-22.05	1.49	1.49	958041	958041
166	I	TG(46:1)	TG(10:0_18:0_18:1)	Aaa	TG(46:1)_10:0_a	TG(46x1)_10x0	21.22-22.33	3.22	3.22	2070747	2070747
167	P	TG(46:1)	TG(12:0_12:0_22:1)	AA#	TG(46:1)_12:0_a	TG(46x1)_12x0	21.0-22.08	100	50	64266976	32133488
168	P	TG(46:1)	TG(12:0_14:0_20:1)	aA#	TG(46:1)_14:0_a	TG(46x1)_14x0	21.0-21.98	40.26	40.26	25875587	25875587
169	P	TG(46:1)	TG(12:0_14:1_20:0)	aA#	TG(46:1)_14:1_a	TG(46x1)_14x1	21.37-21.9	1	1	642660	642660
170	I	TG(46:1)	TG(12:0_16:0_18:1)	aaA	TG(46:1)_18:1_a	TG(46x1)_18x1	21.08-22.09	87.24	87.24	56065849	56065849
171	I	TG(46:1)	TG(12:0_16:1_18:0)	aAa	TG(46:1)_16:1_a	TG(46x1)_16x1	21.04-22.05	1.49	1.49	958041	958041
172	I	TG(46:1)	TG(14:0_14:0_18:1)	AAa	TG(46:1)_14:0_a	TG(46x1)_14x0	21.0-21.98	40.26	20.13	25875587	1.29378e+07
173	I	TG(46:1)	TG(14:0_14:1_18:0)	aAa	TG(46:1)_14:1_a	TG(46x1)_14x1	21.37-21.9	1	1	642660	642660
174	I	TG(46:1)	TG(14:0_16:0_16:1)	aaA	TG(46:1)_16:1_a	TG(46x1)_16x1	21.04-22.05	1.49	1.49	958041	958041
175	I	TG(46:1)	TG(14:1_16:0_16:0)	Aaa	TG(46:1)_14:1_a	TG(46x1)_14x1	21.37-21.9	1	1	642660	642660
176	P	TG(46:2)	TG(10:0_14:0_22:2)	Ba#	TG(46:2)_10:0_b	TG(46x2)_10x0	19.91-20.45	4.31	4.31	770919	770919
177	P	TG(46:2)	TG(10:0_16:0_20:2)	Ba#	TG(46:2)_10:0_b	TG(46x2)_10x0	19.91-20.45	4.31	4.31	770919	770919
178	P	TG(46:2)	TG(10:0_16:1_20:1)	aA#	TG(46:2)_16:1_a	TG(46x2)_16x1	19.18-20.09	3.07	3.07	550261	550261
179	P	TG(46:2)	TG(10:0_18:0_18:2)	B#a	TG(46:2)_10:0_b	TG(46x2)_10x0	19.91-20.45	4.31	4.31	770919	770919
180	I	TG(46:2)	TG(10:0_18:1_18:1)	Aaa	TG(46:2)_10:0_a	TG(46x2)_10x0	19.22-19.91	55.19	55.19	9878066	9878066
181	P	TG(46:2)	TG(12:0_12:0_22:2)	AA#	TG(46:2)_12:0_a	TG(46x2)_12x0	19.59-20.38	71.08	35.54	12722412	6361206
182	P	TG(46:2)	TG(12:0_12:0_22:2)	BB#	TG(46:2)_12:0_b	TG(46x2)_12x0	20.38-21.03	1.83	0.92	327574	163787
183	P	TG(46:2)	TG(12:0_14:0_20:2)	bB#	TG(46:2)_14:0_b	TG(46x2)_14x0	20.59-21.07	0.28	0.28	49759	49759
184	P	TG(46:2)	TG(12:0_14:1_20:1)	bB#	TG(46:2)_14:1_b	TG(46x2)_14x1	20.24-20.88	0.26	0.26	46920	46920
185	I	TG(46:2)	TG(12:0_16:0_18:2)	aAa	TG(46:2)_16:0_a	TG(46x2)_16x0	19.52-20.38	61.72	61.72	11047805	11047805
186	I	TG(46:2)	TG(12:0_16:0_18:2)	bBb	TG(46:2)_16:0_b	TG(46x2)_16x0	20.45-21.14	1.38	1.38	247168	247168
187	I	TG(46:2)	TG(14:0_14:0_18:2)	AAa	TG(46:2)_14:0_a	TG(46x2)_14x0	19.45-20.59	24.84	12.42	4445592	2222796
188	I	TG(46:2)	TG(14:0_14:0_18:2)	BBb	TG(46:2)_14:0_b	TG(46x2)_14x0	20.59-21.07	0.28	0.14	49759	24879.5
189	P	TG(46:2)	TG(14:1_14:1_18:0)	AA#	TG(46:2)_14:1_a	TG(46x2)_14x1	19.35-20.24	2.9	1.45	518199	259100
190	P	TG(46:2)	TG(14:1_14:1_18:0)	BB#	TG(46:2)_14:1_b	TG(46x2)_14x1	20.24-20.88	0.26	0.13	46920	23460
191	P	TG(46:3)	TG(12:0_12:0_22:3)	AA#	TG(46:3)_12:0_a	TG(46x3)_12x0	17.74-18.29	29.18	14.59	61763	30881.5
192	P	TG(46:3)	TG(12:0_12:0_22:3)	BB#	TG(46:3)_12:0_b	TG(46x3)_12x0	18.29-19.58	78.22	39.11	165570	82785
193	P	TG(46:3)	TG(12:0_14:0_20:3)	aA#	TG(46:3)_14:0_a	TG(46x3)_14x0	17.86-18.22	16.88	16.88	35734	35734
194	P	TG(46:3)	TG(12:0_14:0_20:3)	bB#	TG(46:3)_14:0_b	TG(46x3)_14x0	18.22-19.12	51.27	51.27	108510	108510
195	I	TG(46:3)	TG(14:0_14:0_18:3)	BBa	TG(46:3)_14:0_b	TG(46x3)_14x0	18.22-19.12	51.27	25.64	108510	54255
196	P	TG(47:0)	TG(14:0_14:0_19:0)	AA#	TG(47:0)_14:0_a	TG(47x0)_14x0	23.36-24.01	23.93	11.96	386857	193428
197	P	TG(47:0)	TG(14:0_14:0_19:0)	BB#	TG(47:0)_14:0_b	TG(47x0)_14x0	24.01-24.53	22.5	11.25	363763	181882
198	I	TG(47:0)	TG(14:0_15:0_18:0)	aaA	TG(47:0)_18:0_a	TG(47x0)_18x0	23.42-24.01	15.25	15.25	246510	246510
199	I	TG(47:0)	TG(14:0_15:0_18:0)	bbB	TG(47:0)_18:0_b	TG(47x0)_18x0	24.01-24.51	15.13	15.13	244650	244650
200	P	TG(47:0)	TG(14:0_16:0_17:0)	Aa#	TG(47:0)_14:0_a	TG(47x0)_14x0	23.36-24.01	23.93	23.93	386857	386857
201	P	TG(47:0)	TG(14:0_16:0_17:0)	Bb#	TG(47:0)_14:0_b	TG(47x0)_14x0	24.01-24.53	22.5	22.5	363763	363763
202	P	TG(47:0)	TG(15:0_15:0_17:0)	AA#	TG(47:0)_15:0_a	TG(47x0)_15x0	23.46-24.01	32.36	16.18	523292	261646
203	P	TG(47:0)	TG(15:0_15:0_17:0)	BB#	TG(47:0)_15:0_b	TG(47x0)_15x0	24.01-24.64	50.28	25.14	812976	406488
204	I	TG(47:0)	TG(15:0_16:0_16:0)	Aaa	TG(47:0)_15:0_a	TG(47x0)_15x0	23.46-24.01	32.36	32.36	523292	523292
205	I	TG(47:0)	TG(15:0_16:0_16:0)	Bbb	TG(47:0)_15:0_b	TG(47x0)_15x0	24.01-24.64	50.28	50.28	812976	812976
206	P	TG(47:1)	TG(12:0_15:0_20:1)	Aa#	TG(47:1)_12:0_a	TG(47x1)_12x0	21.68-22.09	4.02	4.02	56966	56966
207	P	TG(47:1)	TG(12:0_15:0_20:1)	Bb#	TG(47:1)_12:0_b	TG(47x1)_12x0	22.05-22.98	36.49	36.49	516530	516530
208	P	TG(47:1)	TG(12:0_16:0_19:1)	Aa#	TG(47:1)_12:0_a	TG(47x1)_12x0	21.68-22.09	4.02	4.02	56966	56966
209	P	TG(47:1)	TG(12:0_16:0_19:1)	Bb#	TG(47:1)_12:0_b	TG(47x1)_12x0	22.05-22.98	36.49	36.49	516530	516530
210	P	TG(47:1)	TG(12:0_17:0_18:1)	A#a	TG(47:1)_12:0_a	TG(47x1)_12x0	21.68-22.09	4.02	4.02	56966	56966
211	P	TG(47:1)	TG(12:0_17:0_18:1)	B#b	TG(47:1)_12:0_b	TG(47x1)_12x0	22.05-22.98	36.49	36.49	516530	516530
212	I	TG(47:1)	TG(12:0_17:1_18:0)	baA	TG(47:1)_18:0_a	TG(47x1)_18x0	21.9-22.88	7.83	7.83	110786	110786
213	P	TG(47:1)	TG(14:0_14:0_19:1)	AA#	TG(47:1)_14:0_a	TG(47x1)_14x0	21.49-22.05	11.73	5.86	166035	83017.5
214	P	TG(47:1)	TG(14:0_14:0_19:1)	BB#	TG(47:1)_14:0_b	TG(47x1)_14x0	22.05-23.05	68.9	34.45	975392	487696
215	I	TG(47:1)	TG(14:0_15:0_18:1)	bBb	TG(47:1)_15:0_b	TG(47x1)_15x0	22.09-23.02	63.07	63.07	892811	892811
216	P	TG(47:1)	TG(14:0_15:1_18:0)	b#A	TG(47:1)_18:0_a	TG(47x1)_18x0	21.9-22.88	7.83	7.83	110786	110786
217	I	TG(47:1)	TG(14:0_16:0_17:1)	bbA	TG(47:1)_17:1_a	TG(47x1)_17x1	22.02-22.95	22.9	22.9	324237	324237
218	P	TG(47:1)	TG(14:1_15:0_18:0)	#bA	TG(47:1)_18:0_a	TG(47x1)_18x0	21.9-22.88	7.83	7.83	110786	110786
219	I	TG(47:1)	TG(15:0_15:0_17:1)	bbA	TG(47:1)_17:1_a	TG(47x1)_17x1	22.02-22.95	22.9	22.9	324237	324237
220	P	TG(47:1)	TG(15:0_16:0_16:1)	aA#	TG(47:1)_16:0_a	TG(47x1)_16x0	21.68-22.09	7.33	7.33	103785	103785
221	P	TG(47:1)	TG(15:0_16:0_16:1)	Bb#	TG(47:1)_15:0_b	TG(47x1)_15x0	22.09-23.02	63.07	63.07	892811	892811
222	P	TG(47:1)	TG(15:1_16:0_16:0)	#AA	TG(47:1)_16:0_a	TG(47x1)_16x0	21.68-22.09	7.33	3.66	103785	51892.5
223	P	TG(47:1)	TG(15:1_16:0_16:0)	#BB	TG(47:1)_16:0_b	TG(47x1)_16x0	22.09-23.25	73.76	36.88	1044230	522115
224	I	TG(47:2)	TG(12:0_17:1_18:1)	Aaa	TG(47:2)_12:0_a	TG(47x2)_12x0	20.24-20.6	19.66	19.66	51558	51558
225	P	TG(48:0)	TG(4:0_22:0_22:0)	#AA	TG(48:0)_22:0_a	TG(48x0)_22x0	24.81-25.41	0.11	0.06	144819	72409.5
226	P	TG(48:0)	TG(6:0_20:0_22:0)	#aA	TG(48:0)_22:0_a	TG(48x0)_22x0	24.81-25.41	0.11	0.11	144819	144819
227	P	TG(48:0)	TG(8:0_18:0_22:0)	#aA	TG(48:0)_22:0_a	TG(48x0)_22x0	24.81-25.41	0.11	0.11	144819	144819
228	P	TG(48:0)	TG(8:0_20:0_20:0)	#AA	TG(48:0)_20:0_a	TG(48x0)_20x0	24.79-25.51	0.42	0.21	554095	277048
229	P	TG(48:0)	TG(10:0_16:0_22:0)	#aA	TG(48:0)_22:0_a	TG(48x0)_22x0	24.81-25.41	0.11	0.11	144819	144819
230	P	TG(48:0)	TG(10:0_18:0_20:0)	#aA	TG(48:0)_20:0_a	TG(48x0)_20x0	24.79-25.51	0.42	0.42	554095	554095
231	I	TG(48:0)	TG(12:0_14:0_22:0)	aaA	TG(48:0)_22:0_a	TG(48x0)_22x0	24.81-25.41	0.11	0.11	144819	144819
232	I	TG(48:0)	TG(12:0_16:0_20:0)	aaA	TG(48:0)_20:0_a	TG(48x0)_20x0	24.79-25.51	0.42	0.42	554095	554095
233	I	TG(48:0)	TG(12:0_18:0_18:0)	Aaa	TG(48:0)_12:0_a	TG(48x0)_12x0	24.67-25.43	1.65	1.65	2177735	2177735
234	I	TG(48:0)	TG(14:0_14:0_20:0)	aaA	TG(48:0)_20:0_a	TG(48x0)_20x0	24.79-25.51	0.42	0.42	554095	554095
235	I	TG(48:0)	TG(14:0_16:0_18:0)	Aaa	TG(48:0)_14:0_a	TG(48x0)_14x0	24.67-25.56	4.24	4.24	5585265	5585265
236	I	TG(48:0)	TG(16:0_16:0_16:0)	AAA	TG(48:0)_16:0_a	TG(48x0)_16x0	24.67-25.54	100	33.33	131672893	4.3891e+07
237	P	TG(48:1)	TG(12:0_14:0_22:1)	Aa#	TG(48:1)_12:0_a	TG(48x1)_12x0	22.72-23.78	13.98	13.98	8615696	8615696
238	P	TG(48:1)	TG(12:0_16:0_20:1)	Aa#	TG(48:1)_12:0_a	TG(48x1)_12x0	22.72-23.78	13.98	13.98	8615696	8615696
239	P	TG(48:1)	TG(12:0_16:1_20:0)	aA#	TG(48:1)_16:1_a	TG(48x1)_16x1	22.89-23.87	7.24	7.24	4460661	4460661
240	I	TG(48:1)	TG(12:0_18:0_18:1)	aAa	TG(48:1)_18:0_a	TG(48x1)_18x0	22.65-23.78	12.36	12.36	7613140	7613140
241	P	TG(48:1)	TG(14:0_14:0_20:1)	AA#	TG(48:1)_14:0_a	TG(48x1)_14x0	22.72-23.78	93.9	46.95	57859371	2.89297e+07
242	I	TG(48:1)	TG(14:0_16:0_18:1)	aaA	TG(48:1)_18:1_a	TG(48x1)_18x1	22.85-23.87	70.11	70.11	43198137	43198137
243	I	TG(48:1)	TG(14:0_16:1_18:0)	aAa	TG(48:1)_16:1_a	TG(48x1)_16x1	22.89-23.87	7.24	7.24	4460661	4460661
244	I	TG(48:1)	TG(16:0_16:0_16:1)	aaA	TG(48:1)_16:1_a	TG(48x1)_16x1	22.89-23.87	7.24	7.24	4460661	4460661
245	P	TG(48:2)	TG(12:0_14:0_22:2)	aA#	TG(48:2)_14:0_a	TG(48x2)_14x0	21.07-21.37	0.8	0.8	728555	728555
246	P	TG(48:2)	TG(12:0_14:0_22:2)	Bb#	TG(48:2)_12:0_b	TG(48x2)_12x0	21.56-22.19	3.99	3.99	3639277	3639277
247	P	TG(48:2)	TG(12:0_14:1_22:1)	aA#	TG(48:2)_14:1_a	TG(48x2)_14x1	21.04-21.67	0.9	0.9	822983	822983
248	P	TG(48:2)	TG(12:0_16:0_20:2)	Ba#	TG(48:2)_12:0_b	TG(48x2)_12x0	21.56-22.19	3.99	3.99	3639277	3639277
249	I	TG(48:2)	TG(12:0_18:1_18:1)	Aaa	TG(48:2)_12:0_a	TG(48x2)_12x0	20.96-21.6	68.11	68.11	62132437	62132437
250	I	TG(48:2)	TG(12:0_18:1_18:1)	bBB	TG(48:2)_18:1_b	TG(48x2)_18x1	21.6-22.29	3.38	1.69	3083047	1.54152e+06
251	P	TG(48:2)	TG(14:0_14:0_20:2)	AA#	TG(48:2)_14:0_a	TG(48x2)_14x0	21.07-21.37	0.8	0.4	728555	364278
252	P	TG(48:2)	TG(14:0_14:0_20:2)	BB#	TG(48:2)_14:0_b	TG(48x2)_14x0	21.33-22.12	24.72	12.36	22552670	11276335
253	P	TG(48:2)	TG(14:0_14:0_20:2)	CC#	TG(48:2)_14:0_c	TG(48x2)_14x0	22.12-22.78	0.77	0.38	698367	349184
254	P	TG(48:2)	TG(14:0_14:1_20:1)	Aa#	TG(48:2)_14:0_a	TG(48x2)_14x0	21.07-21.37	0.8	0.8	728555	728555
255	P	TG(48:2)	TG(14:0_14:1_20:1)	Cb#	TG(48:2)_14:0_c	TG(48x2)_14x0	22.12-22.78	0.77	0.77	698367	698367
256	I	TG(48:2)	TG(14:0_16:0_18:2)	baA	TG(48:2)_18:2_a	TG(48x2)_18x2	21.26-22.12	17.76	17.76	16198050	16198050
257	I	TG(48:2)	TG(14:0_16:0_18:2)	cBb	TG(48:2)_16:0_b	TG(48x2)_16x0	22.22-22.88	0.61	0.61	554317	554317
258	I	TG(48:2)	TG(14:0_16:1_18:1)	Aaa	TG(48:2)_14:0_a	TG(48x2)_14x0	21.07-21.37	0.8	0.8	728555	728555
259	P	TG(48:2)	TG(14:1_14:1_20:0)	AA#	TG(48:2)_14:1_a	TG(48x2)_14x1	21.04-21.67	0.9	0.45	822983	411492
260	P	TG(48:2)	TG(14:1_14:1_20:0)	BB#	TG(48:2)_14:1_b	TG(48x2)_14x1	21.67-22.71	1.43	0.72	1303193	651596
261	I	TG(48:2)	TG(14:1_16:0_18:1)	Aaa	TG(48:2)_14:1_a	TG(48x2)_14x1	21.04-21.67	0.9	0.9	822983	822983
262	I	TG(48:2)	TG(14:1_16:1_18:0)	aaA	TG(48:2)_18:0_a	TG(48x2)_18x0	21.15-21.41	0.06	0.06	50476	50476
263	I	TG(48:2)	TG(14:1_16:1_18:0)	bBb	TG(48:2)_16:1_b	TG(48x2)_16x1	21.86-22.81	0.35	0.35	318372	318372
264	I	TG(48:2)	TG(16:0_16:1_16:1)	aAA	TG(48:2)_16:1_a	TG(48x2)_16x1	20.93-21.86	1.92	0.96	1751550	875775
265	P	TG(48:3)	TG(12:0_14:0_22:3)	aA#	TG(48:3)_14:0_a	TG(48x3)_14x0	19.42-20.06	2.28	2.28	407608	407608
266	P	TG(48:3)	TG(12:0_16:0_20:3)	aA#	TG(48:3)_16:0_a	TG(48x3)_16x0	19.48-20.09	2.33	2.33	416178	416178
267	I	TG(48:3)	TG(12:0_18:1_18:2)	aAa	TG(48:3)_18:1_a	TG(48x3)_18x1	19.32-20.17	64.68	64.68	11554523	11554523
268	P	TG(48:3)	TG(14:0_14:0_20:3)	AA#	TG(48:3)_14:0_a	TG(48x3)_14x0	19.42-20.06	2.28	1.14	407608	203804
269	P	TG(48:3)	TG(14:0_14:0_20:3)	BB#	TG(48:3)_14:0_b	TG(48x3)_14x0	20.06-20.7	3.92	1.96	699564	349782
270	P	TG(48:3)	TG(14:0_14:0_20:3)	CC#	TG(48:3)_14:0_c	TG(48x3)_14x0	20.7-21.48	0.57	0.28	101946	50973
271	I	TG(48:3)	TG(14:0_16:0_18:3)	aaA	TG(48:3)_18:3_a	TG(48x3)_18x3	19.52-19.99	0.11	0.11	19438	19438
272	I	TG(48:3)	TG(14:0_16:0_18:3)	bbB	TG(48:3)_18:3_b	TG(48x3)_18x3	19.99-20.77	3.23	3.23	576283	576283
273	I	TG(48:3)	TG(14:0_16:0_18:3)	cCc	TG(48:3)_16:0_c	TG(48x3)_16x0	21.0-21.52	0.29	0.29	52289	52289
274	P	TG(48:3)	TG(14:0_16:1_18:2)	A#a	TG(48:3)_14:0_a	TG(48x3)_14x0	19.42-20.06	2.28	2.28	407608	407608
275	P	TG(48:3)	TG(14:1_16:0_18:2)	#Aa	TG(48:3)_16:0_a	TG(48x3)_16x0	19.48-20.09	2.33	2.33	416178	416178
276	I	TG(48:4)	TG(12:0_18:1_18:3)	aAa	TG(48:4)_18:1_a	TG(48x4)_18x1	17.83-19.02	7.99	7.99	231370	231370
277	P	TG(48:4)	TG(14:1_16:0_18:3)	#Aa	TG(48:4)_16:0_a	TG(48x4)_16x0	18.03-18.69	1.07	1.07	31033	31033
278	P	TG(49:0)	TG(15:0_15:0_19:0)	AA#	TG(49:0)_15:0_a	TG(49x0)_15x0	24.98-25.62	20.94	10.47	312560	156280
279	P	TG(49:0)	TG(15:0_15:0_19:0)	BB#	TG(49:0)_15:0_b	TG(49x0)_15x0	25.62-26.07	26.11	13.06	389631	194816
280	I	TG(49:0)	TG(15:0_16:0_18:0)	Aaa	TG(49:0)_15:0_a	TG(49x0)_15x0	24.98-25.62	20.94	20.94	312560	312560
281	I	TG(49:0)	TG(15:0_16:0_18:0)	Bbb	TG(49:0)_15:0_b	TG(49x0)_15x0	25.62-26.07	26.11	26.11	389631	389631
282	P	TG(49:0)	TG(16:0_16:0_17:0)	AA#	TG(49:0)_16:0_a	TG(49x0)_16x0	24.87-25.59	57.74	28.87	861645	430822
283	P	TG(49:0)	TG(16:0_16:0_17:0)	BB#	TG(49:0)_16:0_b	TG(49x0)_16x0	25.59-26.18	100	50	1492365	746182
284	P	TG(49:1)	TG(14:0_15:0_20:1)	Aa#	TG(49:1)_14:0_a	TG(49x1)_14x0	23.29-23.75	1.4	1.4	169363	169363
285	P	TG(49:1)	TG(14:0_15:0_20:1)	Bb#	TG(49:1)_14:0_b	TG(49x1)_14x0	23.75-24.5	6.71	6.71	813093	813093
286	P	TG(49:1)	TG(14:0_16:0_19:1)	Aa#	TG(49:1)_14:0_a	TG(49x1)_14x0	23.29-23.75	1.4	1.4	169363	169363
287	P	TG(49:1)	TG(14:0_16:0_19:1)	Bb#	TG(49:1)_14:0_b	TG(49x1)_14x0	23.75-24.5	6.71	6.71	813093	813093
288	P	TG(49:1)	TG(14:0_17:0_18:1)	A#a	TG(49:1)_14:0_a	TG(49x1)_14x0	23.29-23.75	1.4	1.4	169363	169363
289	P	TG(49:1)	TG(14:0_17:0_18:1)	B#b	TG(49:1)_14:0_b	TG(49x1)_14x0	23.75-24.5	6.71	6.71	813093	813093
290	I	TG(49:1)	TG(14:0_17:1_18:0)	baB	TG(49:1)_18:0_b	TG(49x1)_18x0	23.85-24.45	1.59	1.59	192566	192566
291	P	TG(49:1)	TG(15:0_15:0_19:1)	AA#	TG(49:1)_15:0_a	TG(49x1)_15x0	23.29-23.72	3.36	1.68	406681	203340
292	P	TG(49:1)	TG(15:0_15:0_19:1)	BB#	TG(49:1)_15:0_b	TG(49x1)_15x0	23.72-24.53	67.77	33.88	8214286	4107143
293	I	TG(49:1)	TG(15:0_16:0_18:1)	Aaa	TG(49:1)_15:0_a	TG(49x1)_15x0	23.29-23.72	3.36	3.36	406681	406681
294	I	TG(49:1)	TG(15:0_16:0_18:1)	bbB	TG(49:1)_18:1_b	TG(49x1)_18x1	23.75-24.53	51.65	51.65	6260453	6260453
295	P	TG(49:1)	TG(15:0_16:1_18:0)	b#B	TG(49:1)_18:0_b	TG(49x1)_18x0	23.85-24.45	1.59	1.59	192566	192566
296	P	TG(49:1)	TG(15:0_17:0_17:1)	b#A	TG(49:1)_17:1_a	TG(49x1)_17x1	23.69-24.53	13.67	13.67	1657224	1657224
297	P	TG(49:1)	TG(15:1_16:0_18:0)	#bB	TG(49:1)_18:0_b	TG(49x1)_18x0	23.85-24.45	1.59	1.59	192566	192566
298	I	TG(49:1)	TG(16:0_16:0_17:1)	bbA	TG(49:1)_17:1_a	TG(49x1)_17x1	23.69-24.53	13.67	13.67	1657224	1657224
299	I	TG(49:2)	TG(14:0_17:1_18:1)	Aaa	TG(49:2)_14:0_a	TG(49x2)_14x0	21.87-22.33	26.48	26.48	151424	151424
300	I	TG(49:2)	TG(14:0_17:1_18:1)	bBb	TG(49:2)_17:1_b	TG(49x2)_17x1	22.47-22.88	6.27	6.27	35836	35836
301	P	TG(49:2)	TG(15:0_17:1_17:1)	#AA	TG(49:2)_17:1_a	TG(49x2)_17x1	21.75-22.47	41.51	20.76	237414	118707
302	P	TG(49:2)	TG(15:0_17:1_17:1)	#BB	TG(49:2)_17:1_b	TG(49x2)_17x1	22.47-22.88	6.27	3.14	35836	17918
303	P	TG(50:0)	TG(6:0_22:0_22:0)	#AA	TG(50:0)_22:0_a	TG(50x0)_22x0	26.26-27.0	0.35	0.18	131990	65995
304	P	TG(50:0)	TG(8:0_20:0_22:0)	#aA	TG(50:0)_22:0_a	TG(50x0)_22x0	26.26-27.0	0.35	0.35	131990	131990
305	P	TG(50:0)	TG(10:0_18:0_22:0)	#aA	TG(50:0)_22:0_a	TG(50x0)_22x0	26.26-27.0	0.35	0.35	131990	131990
306	P	TG(50:0)	TG(10:0_20:0_20:0)	#AA	TG(50:0)_20:0_a	TG(50x0)_20x0	26.24-26.94	1.55	0.78	576331	288166
307	I	TG(50:0)	TG(12:0_16:0_22:0)	aaA	TG(50:0)_22:0_a	TG(50x0)_22x0	26.26-27.0	0.35	0.35	131990	131990
308	I	TG(50:0)	TG(12:0_18:0_20:0)	Aaa	TG(50:0)_12:0_a	TG(50x0)_12x0	26.24-27.04	0.85	0.85	316852	316852
309	I	TG(50:0)	TG(14:0_14:0_22:0)	aaA	TG(50:0)_22:0_a	TG(50x0)_22x0	26.26-27.0	0.35	0.35	131990	131990
310	I	TG(50:0)	TG(14:0_16:0_20:0)	aaA	TG(50:0)_20:0_a	TG(50x0)_20x0	26.24-26.94	1.55	1.55	576331	576331
311	I	TG(50:0)	TG(14:0_18:0_18:0)	Aaa	TG(50:0)_14:0_a	TG(50x0)_14x0	26.26-27.02	4.9	4.9	1827407	1827407
312	I	TG(50:0)	TG(16:0_16:0_18:0)	aaA	TG(50:0)_18:0_a	TG(50x0)_18x0	26.22-27.19	56.7	56.7	21144867	21144867
313	P	TG(50:1)	TG(12:0_16:0_22:1)	Aa#	TG(50:1)_12:0_a	TG(50x1)_12x0	24.56-25.48	0.04	0.04	333578	333578
314	P	TG(50:1)	TG(12:0_16:1_22:0)	Aa#	TG(50:1)_12:0_a	TG(50x1)_12x0	24.56-25.48	0.04	0.04	333578	333578
315	P	TG(50:1)	TG(12:0_18:0_20:1)	Aa#	TG(50:1)_12:0_a	TG(50x1)_12x0	24.56-25.48	0.04	0.04	333578	333578
316	I	TG(50:1)	TG(12:0_18:1_20:0)	Aaa	TG(50:1)_12:0_a	TG(50x1)_12x0	24.56-25.48	0.04	0.04	333578	333578
317	P	TG(50:1)	TG(14:0_14:0_22:1)	AA#	TG(50:1)_14:0_a	TG(50x1)_14x0	24.36-25.32	1.16	0.58	8912408	4456204
318	P	TG(50:1)	TG(14:0_16:0_20:1)	Aa#	TG(50:1)_14:0_a	TG(50x1)_14x0	24.36-25.32	1.16	1.16	8912408	8912408
319	I	TG(50:1)	TG(14:0_16:1_20:0)	aaA	TG(50:1)_20:0_a	TG(50x1)_20x0	24.56-25.43	0.05	0.05	348620	348620
320	I	TG(50:1)	TG(14:0_18:0_18:1)	Aaa	TG(50:1)_14:0_a	TG(50x1)_14x0	24.36-25.32	1.16	1.16	8912408	8912408
321	I	TG(50:1)	TG(14:1_16:0_20:0)	Aaa	TG(50:1)_14:1_a	TG(50x1)_14x1	24.65-25.64	0.01	0.01	55956	55956
322	I	TG(50:1)	TG(14:1_18:0_18:0)	Aaa	TG(50:1)_14:1_a	TG(50x1)_14x1	24.65-25.64	0.01	0.01	55956	55956
323	I	TG(50:1)	TG(16:0_16:0_18:1)	aaA	TG(50:1)_18:1_a	TG(50x1)_18x1	24.39-25.86	64.36	64.36	494377777	494377777
324	I	TG(50:1)	TG(16:0_16:1_18:0)	aAa	TG(50:1)_16:1_a	TG(50x1)_16x1	24.51-25.79	0.34	0.34	2609535	2609535
325	P	TG(50:2)	TG(14:0_14:0_22:2)	AA#	TG(50:2)_14:0_a	TG(50x2)_14x0	22.51-23.25	4.19	2.1	22578673	1.12893e+07
326	P	TG(50:2)	TG(14:0_14:0_22:2)	BB#	TG(50:2)_14:0_b	TG(50x2)_14x0	23.25-24.06	0.71	0.36	3825731	1.91287e+06
327	P	TG(50:2)	TG(14:0_16:0_20:2)	Ba#	TG(50:2)_14:0_b	TG(50x2)_14x0	23.25-24.06	0.71	0.71	3825731	3825731
328	I	TG(50:2)	TG(14:0_18:1_18:1)	Aaa	TG(50:2)_14:0_a	TG(50x2)_14x0	22.51-23.25	4.19	4.19	22578673	22578673
329	I	TG(50:2)	TG(14:0_18:1_18:1)	bBB	TG(50:2)_18:1_b	TG(50x2)_18x1	23.35-24.18	0.61	0.3	3285895	1.64295e+06
330	P	TG(50:2)	TG(14:1_14:1_22:0)	AA#	TG(50:2)_14:1_a	TG(50x2)_14x1	22.79-24.18	0.04	0.02	189866	94933
331	P	TG(50:2)	TG(14:1_16:0_20:1)	Aa#	TG(50:2)_14:1_a	TG(50x2)_14x1	22.79-24.18	0.04	0.04	189866	189866
332	I	TG(50:2)	TG(16:0_16:0_18:2)	aaA	TG(50:2)_18:2_a	TG(50x2)_18x2	23.02-23.84	48.35	48.35	260409359	260409359
333	I	TG(50:2)	TG(16:0_16:1_18:1)	aBb	TG(50:2)_16:1_b	TG(50x2)_16x1	23.62-24.3	0.17	0.17	910009	910009
334	I	TG(50:2)	TG(16:1_16:1_18:0)	BBa	TG(50:2)_16:1_b	TG(50x2)_16x1	23.62-24.3	0.17	0.08	910009	455004
335	P	TG(50:3)	TG(14:0_14:0_22:3)	AA#	TG(50:3)_14:0_a	TG(50x3)_14x0	21.04-22.51	50.42	25.21	12613437	6.30672e+06
336	P	TG(50:3)	TG(14:0_14:1_22:2)	aB#	TG(50:3)_14:1_b	TG(50x3)_14x1	21.45-21.94	1.37	1.37	341886	341886
337	P	TG(50:3)	TG(14:0_14:1_22:2)	aC#	TG(50:3)_14:1_c	TG(50x3)_14x1	21.94-22.61	0.79	0.79	197976	197976
338	P	TG(50:3)	TG(14:0_16:0_20:3)	aA#	TG(50:3)_16:0_a	TG(50x3)_16x0	21.08-21.75	37.39	37.39	9353917	9353917
339	I	TG(50:3)	TG(14:0_18:1_18:2)	aAa	TG(50:3)_18:1_a	TG(50x3)_18x1	20.93-22.51	42.3	42.3	10580358	10580358
340	P	TG(50:3)	TG(14:1_14:1_22:1)	AA#	TG(50:3)_14:1_a	TG(50x3)_14x1	20.85-21.45	1.16	0.58	289618	144809
341	P	TG(50:3)	TG(14:1_14:1_22:1)	BB#	TG(50:3)_14:1_b	TG(50x3)_14x1	21.45-21.94	1.37	0.68	341886	170943
342	P	TG(50:3)	TG(14:1_14:1_22:1)	CC#	TG(50:3)_14:1_c	TG(50x3)_14x1	21.94-22.61	0.79	0.4	197976	98988
343	P	TG(50:3)	TG(14:1_16:0_20:2)	Cb#	TG(50:3)_14:1_c	TG(50x3)_14x1	21.94-22.61	0.79	0.79	197976	197976
344	I	TG(50:3)	TG(14:1_18:0_18:2)	cBa	TG(50:3)_18:0_b	TG(50x3)_18x0	21.87-22.75	0.61	0.61	153388	153388
345	I	TG(50:3)	TG(14:1_18:1_18:1)	Aaa	TG(50:3)_14:1_a	TG(50x3)_14x1	20.85-21.45	1.16	1.16	289618	289618
346	I	TG(50:3)	TG(14:1_18:1_18:1)	Baa	TG(50:3)_14:1_b	TG(50x3)_14x1	21.45-21.94	1.37	1.37	341886	341886
347	I	TG(50:3)	TG(14:1_18:1_18:1)	Caa	TG(50:3)_14:1_c	TG(50x3)_14x1	21.94-22.61	0.79	0.79	197976	197976
348	I	TG(50:3)	TG(16:0_16:0_18:3)	bbA	TG(50:3)_18:3_a	TG(50x3)_18x3	21.64-22.85	34.42	34.42	8611216	8611216
349	P	TG(50:3)	TG(16:0_16:1_18:2)	A#a	TG(50:3)_16:0_a	TG(50x3)_16x0	21.08-21.75	37.39	37.39	9353917	9353917
350	P	TG(50:4)	TG(14:0_14:0_22:4)	AA#	TG(50:4)_14:0_a	TG(50x4)_14x0	19.52-20.67	100	50	4240935	2.12047e+06
351	P	TG(50:4)	TG(14:0_14:0_22:4)	BB#	TG(50:4)_14:0_b	TG(50x4)_14x0	20.63-21.33	2.16	1.08	91727	45863.5
352	I	TG(50:4)	TG(14:0_16:0_20:4)	bbB	TG(50:4)_20:4_b	TG(50x4)_20x4	20.85-21.29	1.66	1.66	70234	70234
353	I	TG(50:4)	TG(14:0_18:1_18:3)	aaA	TG(50:4)_18:3_a	TG(50x4)_18x3	19.56-20.56	27.69	27.69	1174148	1174148
354	I	TG(50:4)	TG(14:0_18:1_18:3)	bCc	TG(50:4)_18:1_c	TG(50x4)_18x1	20.81-21.44	1.19	1.19	50430	50430
355	P	TG(50:4)	TG(16:0_16:1_18:3)	B#c	TG(50:4)_16:0_b	TG(50x4)_16x0	20.88-21.37	1.89	1.89	80354	80354
356	P	TG(51:0)	TG(15:0_15:0_21:0)	AA#	TG(51:0)_15:0_a	TG(51x0)_15x0	26.64-27.04	11.69	5.84	51938	25969
357	P	TG(51:0)	TG(15:0_15:0_21:0)	BB#	TG(51:0)_15:0_b	TG(51x0)_15x0	27.04-27.53	17.64	8.82	78410	39205
358	I	TG(51:0)	TG(15:0_18:0_18:0)	Aaa	TG(51:0)_15:0_a	TG(51x0)_15x0	26.64-27.04	11.69	11.69	51938	51938
359	I	TG(51:0)	TG(15:0_18:0_18:0)	Bbb	TG(51:0)_15:0_b	TG(51x0)_15x0	27.04-27.53	17.64	17.64	78410	78410
360	P	TG(51:1)	TG(15:0_16:0_20:1)	Bb#	TG(51:1)_15:0_b	TG(51x1)_15x0	25.32-26.11	6.48	6.48	1103926	1103926
361	P	TG(51:1)	TG(15:0_17:1_19:0)	bA#	TG(51:1)_17:1_a	TG(51x1)_17x1	25.27-26.11	2.83	2.83	481940	481940
362	I	TG(51:1)	TG(15:0_18:0_18:1)	Aaa	TG(51:1)_15:0_a	TG(51x1)_15x0	24.9-25.32	0.78	0.78	132293	132293
363	I	TG(51:1)	TG(15:0_18:0_18:1)	Bbb	TG(51:1)_15:0_b	TG(51x1)_15x0	25.32-26.11	6.48	6.48	1103926	1103926
364	P	TG(51:1)	TG(15:1_18:0_18:0)	#AA	TG(51:1)_18:0_a	TG(51x1)_18x0	24.93-25.32	1.2	0.6	205246	102623
365	P	TG(51:1)	TG(15:1_18:0_18:0)	#BB	TG(51:1)_18:0_b	TG(51x1)_18x0	25.32-26.11	10.63	5.32	1812102	906051
366	P	TG(51:1)	TG(16:0_16:0_19:1)	AA#	TG(51:1)_16:0_a	TG(51x1)_16x0	25.01-25.32	3.37	1.68	574353	287176
367	P	TG(51:1)	TG(16:0_16:0_19:1)	BB#	TG(51:1)_16:0_b	TG(51x1)_16x0	25.32-26.28	100	50	17043482	8521741
368	P	TG(51:1)	TG(16:0_17:0_18:1)	A#a	TG(51:1)_16:0_a	TG(51x1)_16x0	25.01-25.32	3.37	3.37	574353	574353
369	P	TG(51:1)	TG(16:0_17:0_18:1)	b#B	TG(51:1)_18:1_b	TG(51x1)_18x1	25.32-26.16	60.93	60.93	10384502	10384502
370	I	TG(51:1)	TG(16:0_17:1_18:0)	bAb	TG(51:1)_17:1_a	TG(51x1)_17x1	25.27-26.11	2.83	2.83	481940	481940
371	P	TG(51:2)	TG(15:0_17:1_19:1)	Aa#	TG(51:2)_15:0_a	TG(51x2)_15x0	23.39-24.47	36.27	36.27	4023205	4023205
372	I	TG(51:2)	TG(15:0_18:1_18:1)	Aaa	TG(51:2)_15:0_a	TG(51x2)_15x0	23.39-24.47	36.27	36.27	4023205	4023205
373	P	TG(51:2)	TG(17:0_17:1_17:1)	#AA	TG(51:2)_17:1_a	TG(51x2)_17x1	23.42-24.39	49.57	24.78	5498324	2749162
374	P	TG(52:0)	TG(8:0_22:0_22:0)	#AA	TG(52:0)_22:0_a	TG(52x0)_22x0	27.63-28.41	1.68	0.84	135599	67799.5
375	P	TG(52:0)	TG(10:0_20:0_22:0)	#aA	TG(52:0)_22:0_a	TG(52x0)_22x0	27.63-28.41	1.68	1.68	135599	135599
376	I	TG(52:0)	TG(12:0_18:0_22:0)	Aaa	TG(52:0)_12:0_a	TG(52x0)_12x0	27.63-28.35	1.61	1.61	130374	130374
377	I	TG(52:0)	TG(12:0_20:0_20:0)	Aaa	TG(52:0)_12:0_a	TG(52x0)_12x0	27.63-28.35	1.61	1.61	130374	130374
378	I	TG(52:0)	TG(14:0_16:0_22:0)	aaA	TG(52:0)_22:0_a	TG(52x0)_22x0	27.63-28.41	1.68	1.68	135599	135599
379	I	TG(52:0)	TG(14:0_18:0_20:0)	Aaa	TG(52:0)_14:0_a	TG(52x0)_14x0	27.63-28.31	3.07	3.07	248453	248453
380	I	TG(52:0)	TG(16:0_16:0_20:0)	aaA	TG(52:0)_20:0_a	TG(52x0)_20x0	27.63-28.38	20.02	20.02	1618202	1618202
381	I	TG(52:0)	TG(16:0_18:0_18:0)	Aaa	TG(52:0)_16:0_a	TG(52x0)_16x0	27.66-28.37	86.61	86.61	7001370	7001370
382	P	TG(52:1)	TG(12:0_18:0_22:1)	Aa#	TG(52:1)_12:0_a	TG(52x1)_12x0	25.98-26.74	0.03	0.03	87411	87411
383	P	TG(52:1)	TG(12:0_20:0_20:1)	Aa#	TG(52:1)_12:0_a	TG(52x1)_12x0	25.98-26.74	0.03	0.03	87411	87411
384	P	TG(52:1)	TG(14:0_16:0_22:1)	Aa#	TG(52:1)_14:0_a	TG(52x1)_14x0	25.89-26.76	0.22	0.22	739164	739164
385	I	TG(52:1)	TG(14:0_16:1_22:0)	aaA	TG(52:1)_22:0_a	TG(52x1)_22x0	26.07-26.64	0.03	0.03	94655	94655
386	P	TG(52:1)	TG(14:0_18:0_20:1)	Aa#	TG(52:1)_14:0_a	TG(52x1)_14x0	25.89-26.76	0.22	0.22	739164	739164
387	I	TG(52:1)	TG(14:0_18:1_20:0)	Aaa	TG(52:1)_14:0_a	TG(52x1)_14x0	25.89-26.76	0.22	0.22	739164	739164
388	P	TG(52:1)	TG(14:1_16:0_22:0)	#aA	TG(52:1)_22:0_a	TG(52x1)_22x0	26.07-26.64	0.03	0.03	94655	94655
389	P	TG(52:1)	TG(14:1_18:0_20:0)	#aA	TG(52:1)_20:0_a	TG(52x1)_20x0	25.96-26.96	0.28	0.28	955081	955081
390	P	TG(52:1)	TG(16:0_16:0_20:1)	AA#	TG(52:1)_16:0_a	TG(52x1)_16x0	25.86-27.0	99.42	49.71	336710979	1.68355e+08
391	I	TG(52:1)	TG(16:0_16:1_20:0)	aAa	TG(52:1)_16:1_a	TG(52x1)_16x1	26.05-26.98	0.15	0.15	518158	518158
392	I	TG(52:1)	TG(16:0_18:0_18:1)	aaA	TG(52:1)_18:1_a	TG(52x1)_18x1	25.94-27.02	70.31	70.31	238134597	238134597
393	I	TG(52:1)	TG(16:1_18:0_18:0)	Aaa	TG(52:1)_16:1_a	TG(52x1)_16x1	26.05-26.98	0.15	0.15	518158	518158
394	P	TG(52:2)	TG(16:0_16:0_20:2)	AA#	TG(52:2)_16:0_a	TG(52x2)_16x0	24.13-25.79	100	50	667587273	3.33794e+08
395	P	TG(52:2)	TG(16:0_16:1_20:1)	aA#	TG(52:2)_16:1_a	TG(52x2)_16x1	24.07-25.35	0.51	0.51	3415928	3415928
396	I	TG(52:2)	TG(16:0_18:0_18:2)	aaA	TG(52:2)_18:2_a	TG(52x2)_18x2	24.51-25.51	13.37	13.37	89237131	89237131
397	I	TG(52:2)	TG(16:0_18:1_18:1)	aAA	TG(52:2)_18:1_a	TG(52x2)_18x1	23.97-25.66	99.37	49.68	663401646	331700823
398	P	TG(52:2)	TG(16:1_16:1_20:0)	AA#	TG(52:2)_16:1_a	TG(52x2)_16x1	24.07-25.35	0.51	0.26	3415928	1707964
399	P	TG(52:3)	TG(16:0_16:0_20:3)	AA#	TG(52:3)_16:0_a	TG(52x3)_16x0	22.75-24.0	100	50	457512299	2.28756e+08
400	P	TG(52:3)	TG(16:0_16:1_20:2)	aA#	TG(52:3)_16:1_a	TG(52x3)_16x1	22.44-23.84	4.7	4.7	21489513	21489513
401	I	TG(52:3)	TG(16:0_18:0_18:3)	aaA	TG(52:3)_18:3_a	TG(52x3)_18x3	22.89-23.39	0.12	0.12	554241	554241
402	I	TG(52:3)	TG(16:0_18:1_18:2)	aaA	TG(52:3)_18:2_a	TG(52x3)_18x2	22.79-23.91	84.57	84.57	386907506	386907506
403	P	TG(52:3)	TG(16:1_16:1_20:1)	AA#	TG(52:3)_16:1_a	TG(52x3)_16x1	22.44-23.84	4.7	2.35	21489513	1.07448e+07
404	I	TG(52:3)	TG(16:1_18:0_18:2)	aAa	TG(52:3)_18:0_a	TG(52x3)_18x0	22.79-23.52	0.56	0.56	2542010	2542010
405	I	TG(52:3)	TG(16:1_18:1_18:1)	Aaa	TG(52:3)_16:1_a	TG(52x3)_16x1	22.44-23.84	4.7	4.7	21489513	21489513
406	P	TG(52:4)	TG(14:0_16:0_22:4)	Aa#	TG(52:4)_14:0_a	TG(52x4)_14x0	21.15-22.16	0.03	0.03	49433	49433
407	P	TG(52:4)	TG(14:0_18:3_20:1)	Aa#	TG(52:4)_14:0_a	TG(52x4)_14x0	21.15-22.16	0.03	0.03	49433	49433
408	I	TG(52:4)	TG(16:0_16:0_20:4)	bbA	TG(52:4)_20:4_a	TG(52x4)_20x4	22.16-23.02	0.1	0.1	178684	178684
409	I	TG(52:4)	TG(16:0_18:1_18:3)	bbB	TG(52:4)_18:3_b	TG(52x4)_18x3	22.4-22.95	0.7	0.7	1267098	1267098
410	P	TG(52:4)	TG(16:1_18:0_18:3)	#Aa	TG(52:4)_18:0_a	TG(52x4)_18x0	21.45-22.51	0.2	0.2	365296	365296
411	P	TG(52:4)	TG(16:1_18:0_18:3)	#Bb	TG(52:4)_18:0_b	TG(52x4)_18x0	22.47-23.05	0.01	0.01	24165	24165
412	I	TG(52:5)	TG(14:0_18:1_20:4)	Aaa	TG(52:5)_14:0_a	TG(52x5)_14x0	20.24-20.6	0.2	0.2	7699	7699
413	I	TG(53:1)	TG(17:1_18:0_18:0)	Abb	TG(53:1)_17:1_a	TG(53x1)_17x1	26.84-27.36	3.4	3.4	77394	77394
414	P	TG(53:2)	TG(17:0_18:1_18:1)	#AA	TG(53:2)_18:1_a	TG(53x2)_18x1	24.98-25.98	100	50	14862843	7.43142e+06
415	P	TG(53:2)	TG(17:1_17:1_19:0)	AA#	TG(53:2)_17:1_a	TG(53x2)_17x1	25.07-25.91	4.13	2.06	613505	306752
416	P	TG(53:3)	TG(17:1_17:1_19:1)	AA#	TG(53:3)_17:1_a	TG(53x3)_17x1	23.26-23.91	52.41	26.2	2418960	1209480
417	P	TG(53:3)	TG(17:1_17:1_19:1)	BB#	TG(53:3)_17:1_b	TG(53x3)_17x1	23.91-24.45	9.87	4.93	455675	227838
418	I	TG(53:3)	TG(17:1_18:1_18:1)	Aaa	TG(53:3)_17:1_a	TG(53x3)_17x1	23.26-23.91	52.41	52.41	2418960	2418960
419	I	TG(53:3)	TG(17:1_18:1_18:1)	Bbb	TG(53:3)_17:1_b	TG(53x3)_17x1	23.91-24.45	9.87	9.87	455675	455675
420	P	TG(54:0)	TG(10:0_22:0_22:0)	#AA	TG(54:0)_22:0_a	TG(54x0)_22x0	28.96-29.67	19.06	9.53	258668	129334
421	P	TG(54:0)	TG(12:0_20:0_22:0)	#Aa	TG(54:0)_20:0_a	TG(54x0)_20x0	29.06-29.53	14.36	14.36	194833	194833
422	I	TG(54:0)	TG(14:0_18:0_22:0)	Aaa	TG(54:0)_14:0_a	TG(54x0)_14x0	28.85-29.64	5.96	5.96	80897	80897
423	I	TG(54:0)	TG(16:0_16:0_22:0)	aaA	TG(54:0)_22:0_a	TG(54x0)_22x0	28.96-29.67	19.06	19.06	258668	258668
424	I	TG(54:0)	TG(16:0_18:0_20:0)	aaA	TG(54:0)_20:0_a	TG(54x0)_20x0	29.06-29.53	14.36	14.36	194833	194833
425	I	TG(54:0)	TG(18:0_18:0_18:0)	AAA	TG(54:0)_18:0_a	TG(54x0)_18x0	28.96-29.62	100	33.33	1356797	452266
426	P	TG(54:1)	TG(14:0_18:0_22:1)	Aa#	TG(54:1)_14:0_a	TG(54x1)_14x0	27.38-28.11	0.35	0.35	169559	169559
427	I	TG(54:1)	TG(14:0_18:1_22:0)	Aaa	TG(54:1)_14:0_a	TG(54x1)_14x0	27.38-28.11	0.35	0.35	169559	169559
428	P	TG(54:1)	TG(14:0_20:0_20:1)	Aa#	TG(54:1)_14:0_a	TG(54x1)_14x0	27.38-28.11	0.35	0.35	169559	169559
429	P	TG(54:1)	TG(14:1_18:0_22:0)	#aA	TG(54:1)_22:0_a	TG(54x1)_22x0	27.41-28.23	0.56	0.56	268067	268067
430	P	TG(54:1)	TG(14:1_20:0_20:0)	#AA	TG(54:1)_20:0_a	TG(54x1)_20x0	27.32-28.39	71.77	35.88	34367702	17183851
431	P	TG(54:1)	TG(16:0_16:0_22:1)	AA#	TG(54:1)_16:0_a	TG(54x1)_16x0	27.3-28.34	59.59	29.8	28536939	1.42685e+07
432	P	TG(54:1)	TG(16:0_16:1_22:0)	a#A	TG(54:1)_22:0_a	TG(54x1)_22x0	27.41-28.23	0.56	0.56	268067	268067
433	P	TG(54:1)	TG(16:0_18:0_20:1)	Aa#	TG(54:1)_16:0_a	TG(54x1)_16x0	27.3-28.34	59.59	59.59	28536939	28536939
434	I	TG(54:1)	TG(16:0_18:1_20:0)	Aaa	TG(54:1)_16:0_a	TG(54x1)_16x0	27.3-28.34	59.59	59.59	28536939	28536939
435	P	TG(54:1)	TG(16:1_18:0_20:0)	#aA	TG(54:1)_20:0_a	TG(54x1)_20x0	27.32-28.39	71.77	71.77	34367702	34367702
436	I	TG(54:1)	TG(18:0_18:0_18:1)	aaA	TG(54:1)_18:1_a	TG(54x1)_18x1	27.36-28.47	78.57	78.57	37623913	37623913
437	I	TG(54:2)	TG(18:0_18:0_18:2)	aaA	TG(54:2)_18:2_a	TG(54x2)_18x2	25.96-26.96	4.18	4.18	14483627	14483627
438	I	TG(54:2)	TG(18:0_18:1_18:1)	Aaa	TG(54:2)_18:0_a	TG(54x2)_18x0	25.67-26.88	64.57	64.57	223742380	223742380
439	I	TG(54:3)	TG(18:0_18:0_18:3)	aaA	TG(54:3)_18:3_a	TG(54x3)_18x3	24.51-24.98	0.01	0.01	47215	47215
440	I	TG(54:3)	TG(18:0_18:0_18:3)	bbB	TG(54:3)_18:3_b	TG(54x3)_18x3	25.01-25.67	0.08	0.08	499315	499315
441	I	TG(54:3)	TG(18:0_18:1_18:2)	bbB	TG(54:3)_18:2_b	TG(54x3)_18x2	25.24-25.84	0.24	0.24	1456231	1456231
442	I	TG(54:3)	TG(18:1_18:1_18:1)	AAA	TG(54:3)_18:1_a	TG(54x3)_18x1	23.85-25.27	100	33.33	615375659	2.05125e+08
443	I	TG(54:3)	TG(18:1_18:1_18:1)	BBB	TG(54:3)_18:1_b	TG(54x3)_18x1	25.24-25.91	2.34	0.78	14421628	4.80721e+06
444	P	TG(54:4)	TG(16:0_16:0_22:4)	AA#	TG(54:4)_16:0_a	TG(54x4)_16x0	22.76-24.0	0.32	0.16	1431855	715928
445	P	TG(54:4)	TG(16:0_16:0_22:4)	BB#	TG(54:4)_16:0_b	TG(54x4)_16x0	24.18-24.72	0.01	0	39912	19956
446	I	TG(54:4)	TG(18:0_18:2_18:2)	Abb	TG(54:4)_18:0_a	TG(54x4)_18x0	23.09-24.0	10.97	10.97	49375916	49375916
447	I	TG(54:4)	TG(18:1_18:1_18:2)	aaA	TG(54:4)_18:2_a	TG(54x4)_18x2	22.55-23.19	52.94	52.94	238355051	238355051
448	I	TG(54:4)	TG(18:1_18:1_18:2)	BBb	TG(54:4)_18:1_b	TG(54x4)_18x1	23.42-24.12	4.62	2.31	20784072	10392036
449	P	TG(54:5)	TG(16:0_16:0_22:5)	AA#	TG(54:5)_16:0_a	TG(54x5)_16x0	21.08-21.6	0.02	0.01	71256	35628
450	P	TG(54:5)	TG(16:0_16:0_22:5)	BB#	TG(54:5)_16:0_b	TG(54x5)_16x0	21.6-22.3	0.08	0.04	290519	145260
451	P	TG(54:5)	TG(16:0_16:0_22:5)	CC#	TG(54:5)_16:0_c	TG(54x5)_16x0	22.3-23.08	0.16	0.08	576783	288392
452	P	TG(54:5)	TG(16:0_18:3_20:2)	Aa#	TG(54:5)_16:0_a	TG(54x5)_16x0	21.08-21.6	0.02	0.02	71256	71256
453	P	TG(54:5)	TG(16:0_18:3_20:2)	Ba#	TG(54:5)_16:0_b	TG(54x5)_16x0	21.6-22.3	0.08	0.08	290519	290519
454	P	TG(54:5)	TG(16:0_18:3_20:2)	Ca#	TG(54:5)_16:0_c	TG(54x5)_16x0	22.3-23.08	0.16	0.16	576783	576783
455	I	TG(54:5)	TG(18:1_18:1_18:3)	aaA	TG(54:5)_18:3_a	TG(54x5)_18x3	21.08-23.05	18.13	18.13	66408768	66408768
456	I	TG(54:6)	TG(16:0_16:0_22:6)	BBa	TG(54:6)_16:0_b	TG(54x6)_16x0	21.82-22.36	27.18	13.59	44998	22499
457	P	TG(56:0)	TG(12:0_22:0_22:0)	#AA	TG(56:0)_22:0_a	TG(56x0)_22x0	30.19-30.72	11.62	5.81	38585	19292.5
458	P	TG(56:0)	TG(14:0_20:0_22:0)	#Aa	TG(56:0)_20:0_a	TG(56x0)_20x0	30.32-30.74	7.68	7.68	25498	25498
459	I	TG(56:0)	TG(16:0_18:0_22:0)	aaA	TG(56:0)_22:0_a	TG(56x0)_22x0	30.19-30.72	11.62	11.62	38585	38585
460	I	TG(56:0)	TG(16:0_20:0_20:0)	aAA	TG(56:0)_20:0_a	TG(56x0)_20x0	30.32-30.74	7.68	3.84	25498	12749
461	I	TG(56:0)	TG(18:0_18:0_20:0)	aaA	TG(56:0)_20:0_a	TG(56x0)_20x0	30.32-30.74	7.68	7.68	25498	25498
462	P	TG(56:1)	TG(14:1_20:0_22:0)	#Aa	TG(56:1)_20:0_a	TG(56x1)_20x0	28.63-29.52	38.95	38.95	2701575	2701575
463	P	TG(56:1)	TG(16:0_18:0_22:1)	aA#	TG(56:1)_18:0_a	TG(56x1)_18x0	28.73-29.47	32.92	32.92	2283011	2283011
464	I	TG(56:1)	TG(16:0_18:1_22:0)	Aaa	TG(56:1)_16:0_a	TG(56x1)_16x0	28.61-29.48	67.61	67.61	4688990	4688990
465	P	TG(56:1)	TG(16:0_20:0_20:1)	aA#	TG(56:1)_20:0_a	TG(56x1)_20x0	28.63-29.52	38.95	38.95	2701575	2701575
466	P	TG(56:1)	TG(16:1_18:0_22:0)	#Aa	TG(56:1)_18:0_a	TG(56x1)_18x0	28.73-29.47	32.92	32.92	2283011	2283011
467	P	TG(56:1)	TG(16:1_20:0_20:0)	#AA	TG(56:1)_20:0_a	TG(56x1)_20x0	28.63-29.52	38.95	19.48	2701575	1.35079e+06
468	P	TG(56:1)	TG(18:0_18:0_20:1)	AA#	TG(56:1)_18:0_a	TG(56x1)_18x0	28.73-29.47	32.92	16.46	2283011	1.14151e+06
469	I	TG(56:1)	TG(18:0_18:1_20:0)	Aaa	TG(56:1)_18:0_a	TG(56x1)_18x0	28.73-29.47	32.92	32.92	2283011	2283011
470	I	TG(56:2)	TG(18:1_18:1_20:0)	aaA	TG(56:2)_20:0_a	TG(56x2)_20x0	27.12-28.18	72.58	72.58	24795024	24795024
471	I	TG(56:4)	TG(18:0_18:0_20:4)	BBa	TG(56:4)_18:0_b	TG(56x4)_18x0	25.72-26.28	31.77	15.88	92601	46300.5
472	P	TG(56:5)	TG(18:0_18:0_20:5)	AA#	TG(56:5)_18:0_a	TG(56x5)_18x0	23.23-23.91	2.31	1.16	57168	28584
473	P	TG(56:5)	TG(18:0_18:0_20:5)	BB#	TG(56:5)_18:0_b	TG(56x5)_18x0	23.91-24.75	13.46	6.73	332726	166363
474	I	TG(56:5)	TG(18:0_18:1_20:4)	bBa	TG(56:5)_18:1_b	TG(56x5)_18x1	24.0-24.51	12.83	12.83	317202	317202
475	P	TG(56:5)	TG(18:1_18:1_20:3)	AA#	TG(56:5)_18:1_a	TG(56x5)_18x1	22.59-23.88	100	50	2472773	1.23639e+06
476	P	TG(56:5)	TG(18:1_18:1_20:3)	BB#	TG(56:5)_18:1_b	TG(56x5)_18x1	24.0-24.51	12.83	6.42	317202	158601
477	I	TG(56:6)	TG(16:0_18:0_22:6)	Bba	TG(56:6)_16:0_b	TG(56x6)_16x0	23.48-24.0	6.69	6.69	27353	27353
478	P	TG(56:6)	TG(16:0_20:2_20:4)	a#B	TG(56:6)_20:4_b	TG(56x6)_20x4	22.62-23.12	57.39	57.39	234508	234508
479	P	TG(56:7)	TG(18:1_18:1_20:5)	AA#	TG(56:7)_18:1_a	TG(56x7)_18x1	19.88-21.29	13.28	6.64	157246	78623
480	P	TG(56:7)	TG(18:1_18:1_20:5)	BB#	TG(56:7)_18:1_b	TG(56x7)_18x1	21.48-22.5	21.84	10.92	258671	129336
481	P	TG(58:0)	TG(18:0_18:0_22:0)	AA#	TG(58:0)_18:0_a	TG(58x0)_18x0	31.37-31.86	100	50	25904	12952
482	P	TG(58:1)	TG(14:1_22:0_22:0)	#AA	TG(58:1)_22:0_a	TG(58x1)_22x0	29.92-30.74	36.89	18.44	969005	484502
483	P	TG(58:1)	TG(18:0_18:0_22:1)	AA#	TG(58:1)_18:0_a	TG(58x1)_18x0	29.99-30.71	24.53	12.26	644495	322248
484	I	TG(58:1)	TG(18:0_18:1_22:0)	Aaa	TG(58:1)_18:0_a	TG(58x1)_18x0	29.99-30.71	24.53	24.53	644495	644495
485	I	TG(58:2)	TG(18:1_18:1_22:0)	aaA	TG(58:2)_22:0_a	TG(58x2)_22x0	28.45-29.43	92.5	92.5	13413704	13413704
486	P	TG(58:6)	TG(18:0_18:0_22:6)	AA#	TG(58:6)_18:0_a	TG(58x6)_18x0	23.52-24.27	100	50	6159	3079.5
TG prediction based on the following FA chains: 4:0, 6:0, 8:0, 10:0, 12:0, 14:0, 14:1, 15:0, 15:1, 16:0, 16:1, 17:0, 17:1, 18:0, 18:1, 18:2, 18:3, 19:0, 19:1, 20:0, 20:1, 20:2, 20:3, 20:4, 20:5, 21:0, 22:0, 22:1, 22:2, 22:3, 22:4, 22:5, 22:6
Set % relative abundance thresold: 0; % retention time span threshold: 75
Retnetion time unit: second; intensity unit: AUC
