# Supplementary material for: TAILOR-MS, a Python Package that Deciphers Complex Triacylglycerol Fatty Acyl Structures: Applications for Bovine Milk and Infant Formulas
Source: Anal Chem. 2021 Apr 2;93(14):5684–90. doi: 10.1021/acs.analchem.0c04373 (PMC8047770; doi:10.1021/acs.analchem.0c04373)
Supplement: Supplementary file 3 — ac0c04373_si_003.zip [file ac0c04373_si_003.zip]

Archive with 3,392 entries (3,252 files):
- TAILOR-MS/TAILOR-MS_Identifier/
- TAILOR-MS/TAILOR-MS_Identifier/_asyncio.pyd
- TAILOR-MS/TAILOR-MS_Identifier/_bz2.pyd
- TAILOR-MS/TAILOR-MS_Identifier/_ctypes.pyd
- TAILOR-MS/TAILOR-MS_Identifier/_decimal.pyd
- TAILOR-MS/TAILOR-MS_Identifier/_elementtree.pyd
- TAILOR-MS/TAILOR-MS_Identifier/_hashlib.pyd
- TAILOR-MS/TAILOR-MS_Identifier/_lzma.pyd
- TAILOR-MS/TAILOR-MS_Identifier/_multiprocessing.pyd
- TAILOR-MS/TAILOR-MS_Identifier/_overlapped.pyd
- TAILOR-MS/TAILOR-MS_Identifier/_queue.pyd
- TAILOR-MS/TAILOR-MS_Identifier/_socket.pyd
- TAILOR-MS/TAILOR-MS_Identifier/_sqlite3.pyd
- TAILOR-MS/TAILOR-MS_Identifier/_ssl.pyd
- TAILOR-MS/TAILOR-MS_Identifier/_testcapi.pyd
- TAILOR-MS/TAILOR-MS_Identifier/_tkinter.pyd
- TAILOR-MS/TAILOR-MS_Identifier/base_library.zip
- TAILOR-MS/TAILOR-MS_Identifier/FA.csv
- TAILOR-MS/TAILOR-MS_Identifier/Include/
- TAILOR-MS/TAILOR-MS_Identifier/Include/pyconfig.h
- TAILOR-MS/TAILOR-MS_Identifier/Input.csv
- TAILOR-MS/TAILOR-MS_Identifier/lib2to3/
- TAILOR-MS/TAILOR-MS_Identifier/lib2to3/__init__.pyo
- TAILOR-MS/TAILOR-MS_Identifier/lib2to3/btm_matcher.pyo
- TAILOR-MS/TAILOR-MS_Identifier/lib2to3/btm_utils.pyo
- TAILOR-MS/TAILOR-MS_Identifier/lib2to3/fixer_util.pyo
- TAILOR-MS/TAILOR-MS_Identifier/lib2to3/Grammar.txt
- TAILOR-MS/TAILOR-MS_Identifier/lib2to3/Grammar3.8.3.final.0.pickle
- TAILOR-MS/TAILOR-MS_Identifier/lib2to3/patcomp.pyo
- TAILOR-MS/TAILOR-MS_Identifier/lib2to3/PatternGrammar.txt
- TAILOR-MS/TAILOR-MS_Identifier/lib2to3/PatternGrammar3.8.3.final.0.pickle
- TAILOR-MS/TAILOR-MS_Identifier/lib2to3/pgen2/
- TAILOR-MS/TAILOR-MS_Identifier/lib2to3/pgen2/__init__.pyo
- TAILOR-MS/TAILOR-MS_Identifier/lib2to3/pgen2/driver.pyo
- TAILOR-MS/TAILOR-MS_Identifier/lib2to3/pgen2/grammar.pyo
- TAILOR-MS/TAILOR-MS_Identifier/lib2to3/pgen2/literals.pyo
- TAILOR-MS/TAILOR-MS_Identifier/lib2to3/pgen2/parse.pyo
- TAILOR-MS/TAILOR-MS_Identifier/lib2to3/pgen2/pgen.pyo
- TAILOR-MS/TAILOR-MS_Identifier/lib2to3/pgen2/token.pyo
- TAILOR-MS/TAILOR-MS_Identifier/lib2to3/pgen2/tokenize.pyo
- TAILOR-MS/TAILOR-MS_Identifier/lib2to3/pygram.pyo
- TAILOR-MS/TAILOR-MS_Identifier/lib2to3/pytree.pyo
- TAILOR-MS/TAILOR-MS_Identifier/lib2to3/refactor.pyo
- TAILOR-MS/TAILOR-MS_Identifier/lib2to3/tests/
- TAILOR-MS/TAILOR-MS_Identifier/lib2to3/tests/data/
- TAILOR-MS/TAILOR-MS_Identifier/lib2to3/tests/data/README
- TAILOR-MS/TAILOR-MS_Identifier/libcrypto-1_1.dll
- TAILOR-MS/TAILOR-MS_Identifier/libffi-7.dll
- TAILOR-MS/TAILOR-MS_Identifier/libopenblas.SVHFG5YE3RK3Z27NVFUDAPL2O3W6IMXW.gfortran-win32.dll
- TAILOR-MS/TAILOR-MS_Identifier/libssl-1_1.dll
- TAILOR-MS/TAILOR-MS_Identifier/numpy/
- TAILOR-MS/TAILOR-MS_Identifier/numpy/core/
- TAILOR-MS/TAILOR-MS_Identifier/numpy/core/_multiarray_tests.cp38-win32.pyd
- TAILOR-MS/TAILOR-MS_Identifier/numpy/core/_multiarray_umath.cp38-win32.pyd
- TAILOR-MS/TAILOR-MS_Identifier/numpy/fft/
- TAILOR-MS/TAILOR-MS_Identifier/numpy/fft/_pocketfft_internal.cp38-win32.pyd
- TAILOR-MS/TAILOR-MS_Identifier/numpy/linalg/
- TAILOR-MS/TAILOR-MS_Identifier/numpy/linalg/_umath_linalg.cp38-win32.pyd
- TAILOR-MS/TAILOR-MS_Identifier/numpy/linalg/lapack_lite.cp38-win32.pyd
- TAILOR-MS/TAILOR-MS_Identifier/numpy/random/
- TAILOR-MS/TAILOR-MS_Identifier/numpy/random/_bit_generator.cp38-win32.pyd
- TAILOR-MS/TAILOR-MS_Identifier/numpy/random/_bounded_integers.cp38-win32.pyd
- TAILOR-MS/TAILOR-MS_Identifier/numpy/random/_common.cp38-win32.pyd
- TAILOR-MS/TAILOR-MS_Identifier/numpy/random/_generator.cp38-win32.pyd
- TAILOR-MS/TAILOR-MS_Identifier/numpy/random/_mt19937.cp38-win32.pyd
- TAILOR-MS/TAILOR-MS_Identifier/numpy/random/_pcg64.cp38-win32.pyd
- TAILOR-MS/TAILOR-MS_Identifier/numpy/random/_philox.cp38-win32.pyd
- TAILOR-MS/TAILOR-MS_Identifier/numpy/random/_sfc64.cp38-win32.pyd
- TAILOR-MS/TAILOR-MS_Identifier/numpy/random/mtrand.cp38-win32.pyd
- TAILOR-MS/TAILOR-MS_Identifier/pandas/
- TAILOR-MS/TAILOR-MS_Identifier/pandas/_libs/
- TAILOR-MS/TAILOR-MS_Identifier/pandas/_libs/algos.cp38-win32.pyd
- TAILOR-MS/TAILOR-MS_Identifier/pandas/_libs/groupby.cp38-win32.pyd
- TAILOR-MS/TAILOR-MS_Identifier/pandas/_libs/hashing.cp38-win32.pyd
- TAILOR-MS/TAILOR-MS_Identifier/pandas/_libs/hashtable.cp38-win32.pyd
- TAILOR-MS/TAILOR-MS_Identifier/pandas/_libs/index.cp38-win32.pyd
- TAILOR-MS/TAILOR-MS_Identifier/pandas/_libs/indexing.cp38-win32.pyd
- TAILOR-MS/TAILOR-MS_Identifier/pandas/_libs/internals.cp38-win32.pyd
- TAILOR-MS/TAILOR-MS_Identifier/pandas/_libs/interval.cp38-win32.pyd
- TAILOR-MS/TAILOR-MS_Identifier/pandas/_libs/join.cp38-win32.pyd
- TAILOR-MS/TAILOR-MS_Identifier/pandas/_libs/json.cp38-win32.pyd
- TAILOR-MS/TAILOR-MS_Identifier/pandas/_libs/lib.cp38-win32.pyd
- TAILOR-MS/TAILOR-MS_Identifier/pandas/_libs/missing.cp38-win32.pyd
- TAILOR-MS/TAILOR-MS_Identifier/pandas/_libs/ops.cp38-win32.pyd
- TAILOR-MS/TAILOR-MS_Identifier/pandas/_libs/ops_dispatch.cp38-win32.pyd
- TAILOR-MS/TAILOR-MS_Identifier/pandas/_libs/parsers.cp38-win32.pyd
- TAILOR-MS/TAILOR-MS_Identifier/pandas/_libs/properties.cp38-win32.pyd
- TAILOR-MS/TAILOR-MS_Identifier/pandas/_libs/reduction.cp38-win32.pyd
- TAILOR-MS/TAILOR-MS_Identifier/pandas/_libs/reshape.cp38-win32.pyd
- TAILOR-MS/TAILOR-MS_Identifier/pandas/_libs/sparse.cp38-win32.pyd
- TAILOR-MS/TAILOR-MS_Identifier/pandas/_libs/testing.cp38-win32.pyd
- TAILOR-MS/TAILOR-MS_Identifier/pandas/_libs/tslib.cp38-win32.pyd
- TAILOR-MS/TAILOR-MS_Identifier/pandas/_libs/tslibs/
- TAILOR-MS/TAILOR-MS_Identifier/pandas/_libs/tslibs/c_timestamp.cp38-win32.pyd
- TAILOR-MS/TAILOR-MS_Identifier/pandas/_libs/tslibs/ccalendar.cp38-win32.pyd
- TAILOR-MS/TAILOR-MS_Identifier/pandas/_libs/tslibs/conversion.cp38-win32.pyd
- TAILOR-MS/TAILOR-MS_Identifier/pandas/_libs/tslibs/fields.cp38-win32.pyd
- TAILOR-MS/TAILOR-MS_Identifier/pandas/_libs/tslibs/frequencies.cp38-win32.pyd
- TAILOR-MS/TAILOR-MS_Identifier/pandas/_libs/tslibs/nattype.cp38-win32.pyd
- TAILOR-MS/TAILOR-MS_Identifier/pandas/_libs/tslibs/np_datetime.cp38-win32.pyd
- TAILOR-MS/TAILOR-MS_Identifier/pandas/_libs/tslibs/offsets.cp38-win32.pyd
- TAILOR-MS/TAILOR-MS_Identifier/pandas/_libs/tslibs/parsing.cp38-win32.pyd
- TAILOR-MS/TAILOR-MS_Identifier/pandas/_libs/tslibs/period.cp38-win32.pyd
- TAILOR-MS/TAILOR-MS_Identifier/pandas/_libs/tslibs/resolution.cp38-win32.pyd
- TAILOR-MS/TAILOR-MS_Identifier/pandas/_libs/tslibs/strptime.cp38-win32.pyd
- TAILOR-MS/TAILOR-MS_Identifier/pandas/_libs/tslibs/timedeltas.cp38-win32.pyd
- TAILOR-MS/TAILOR-MS_Identifier/pandas/_libs/tslibs/timestamps.cp38-win32.pyd
- TAILOR-MS/TAILOR-MS_Identifier/pandas/_libs/tslibs/timezones.cp38-win32.pyd
- TAILOR-MS/TAILOR-MS_Identifier/pandas/_libs/tslibs/tzconversion.cp38-win32.pyd
- TAILOR-MS/TAILOR-MS_Identifier/pandas/_libs/window/
- TAILOR-MS/TAILOR-MS_Identifier/pandas/_libs/window/aggregations.cp38-win32.pyd
- TAILOR-MS/TAILOR-MS_Identifier/pandas/_libs/window/indexers.cp38-win32.pyd
- TAILOR-MS/TAILOR-MS_Identifier/pandas/_libs/writers.cp38-win32.pyd
- TAILOR-MS/TAILOR-MS_Identifier/pandas/io/
- TAILOR-MS/TAILOR-MS_Identifier/pandas/io/sas/
- TAILOR-MS/TAILOR-MS_Identifier/pandas/io/sas/_sas.cp38-win32.pyd
- TAILOR-MS/TAILOR-MS_Identifier/pyexpat.pyd
- TAILOR-MS/TAILOR-MS_Identifier/python38.dll
- TAILOR-MS/TAILOR-MS_Identifier/pytz/
- TAILOR-MS/TAILOR-MS_Identifier/pytz/__init__.pyo
- TAILOR-MS/TAILOR-MS_Identifier/pytz/exceptions.pyo
- TAILOR-MS/TAILOR-MS_Identifier/pytz/lazy.pyo
- TAILOR-MS/TAILOR-MS_Identifier/pytz/tzfile.pyo
- TAILOR-MS/TAILOR-MS_Identifier/pytz/tzinfo.pyo
- TAILOR-MS/TAILOR-MS_Identifier/pytz/zoneinfo/
- TAILOR-MS/TAILOR-MS_Identifier/pytz/zoneinfo/Africa/
- TAILOR-MS/TAILOR-MS_Identifier/pytz/zoneinfo/Africa/Abidjan
- TAILOR-MS/TAILOR-MS_Identifier/pytz/zoneinfo/Africa/Accra
- TAILOR-MS/TAILOR-MS_Identifier/pytz/zoneinfo/Africa/Addis_Ababa
- TAILOR-MS/TAILOR-MS_Identifier/pytz/zoneinfo/Africa/Algiers
- TAILOR-MS/TAILOR-MS_Identifier/pytz/zoneinfo/Africa/Asmara
- TAILOR-MS/TAILOR-MS_Identifier/pytz/zoneinfo/Africa/Asmera
- TAILOR-MS/TAILOR-MS_Identifier/pytz/zoneinfo/Africa/Bamako
- TAILOR-MS/TAILOR-MS_Identifier/pytz/zoneinfo/Africa/Bangui
- TAILOR-MS/TAILOR-MS_Identifier/pytz/zoneinfo/Africa/Banjul
- TAILOR-MS/TAILOR-MS_Identifier/pytz/zoneinfo/Africa/Bissau
- TAILOR-MS/TAILOR-MS_Identifier/pytz/zoneinfo/Africa/Blantyre
- TAILOR-MS/TAILOR-MS_Identifier/pytz/zoneinfo/Africa/Brazzaville
- TAILOR-MS/TAILOR-MS_Identifier/pytz/zoneinfo/Africa/Bujumbura
- TAILOR-MS/TAILOR-MS_Identifier/pytz/zoneinfo/Africa/Cairo
- TAILOR-MS/TAILOR-MS_Identifier/pytz/zoneinfo/Africa/Casablanca
- TAILOR-MS/TAILOR-MS_Identifier/pytz/zoneinfo/Africa/Ceuta
- TAILOR-MS/TAILOR-MS_Identifier/pytz/zoneinfo/Africa/Conakry
- TAILOR-MS/TAILOR-MS_Identifier/pytz/zoneinfo/Africa/Dakar
- TAILOR-MS/TAILOR-MS_Identifier/pytz/zoneinfo/Africa/Dar_es_Salaam
- TAILOR-MS/TAILOR-MS_Identifier/pytz/zoneinfo/Africa/Djibouti
- TAILOR-MS/TAILOR-MS_Identifier/pytz/zoneinfo/Africa/Douala
- TAILOR-MS/TAILOR-MS_Identifier/pytz/zoneinfo/Africa/El_Aaiun
- TAILOR-MS/TAILOR-MS_Identifier/pytz/zoneinfo/Africa/Freetown
- TAILOR-MS/TAILOR-MS_Identifier/pytz/zoneinfo/Africa/Gaborone
- TAILOR-MS/TAILOR-MS_Identifier/pytz/zoneinfo/Africa/Harare
- TAILOR-MS/TAILOR-MS_Identifier/pytz/zoneinfo/Africa/Johannesburg
- TAILOR-MS/TAILOR-MS_Identifier/pytz/zoneinfo/Africa/Juba
- TAILOR-MS/TAILOR-MS_Identifier/pytz/zoneinfo/Africa/Kampala
- TAILOR-MS/TAILOR-MS_Identifier/pytz/zoneinfo/Africa/Khartoum
- TAILOR-MS/TAILOR-MS_Identifier/pytz/zoneinfo/Africa/Kigali
- TAILOR-MS/TAILOR-MS_Identifier/pytz/zoneinfo/Africa/Kinshasa
- TAILOR-MS/TAILOR-MS_Identifier/pytz/zoneinfo/Africa/Lagos
- TAILOR-MS/TAILOR-MS_Identifier/pytz/zoneinfo/Africa/Libreville
- TAILOR-MS/TAILOR-MS_Identifier/pytz/zoneinfo/Africa/Lome
- TAILOR-MS/TAILOR-MS_Identifier/pytz/zoneinfo/Africa/Luanda
- TAILOR-MS/TAILOR-MS_Identifier/pytz/zoneinfo/Africa/Lubumbashi
- TAILOR-MS/TAILOR-MS_Identifier/pytz/zoneinfo/Africa/Lusaka
- TAILOR-MS/TAILOR-MS_Identifier/pytz/zoneinfo/Africa/Malabo
- TAILOR-MS/TAILOR-MS_Identifier/pytz/zoneinfo/Africa/Maputo
- TAILOR-MS/TAILOR-MS_Identifier/pytz/zoneinfo/Africa/Maseru
- TAILOR-MS/TAILOR-MS_Identifier/pytz/zoneinfo/Africa/Mbabane
- TAILOR-MS/TAILOR-MS_Identifier/pytz/zoneinfo/Africa/Mogadishu
- TAILOR-MS/TAILOR-MS_Identifier/pytz/zoneinfo/Africa/Monrovia
- TAILOR-MS/TAILOR-MS_Identifier/pytz/zoneinfo/Africa/Nairobi
- TAILOR-MS/TAILOR-MS_Identifier/pytz/zoneinfo/Africa/Ndjamena
- TAILOR-MS/TAILOR-MS_Identifier/pytz/zoneinfo/Africa/Niamey
- TAILOR-MS/TAILOR-MS_Identifier/pytz/zoneinfo/Africa/Nouakchott
- TAILOR-MS/TAILOR-MS_Identifier/pytz/zoneinfo/Africa/Ouagadougou
- TAILOR-MS/TAILOR-MS_Identifier/pytz/zoneinfo/Africa/Porto-Novo
- TAILOR-MS/TAILOR-MS_Identifier/pytz/zoneinfo/Africa/Sao_Tome
- TAILOR-MS/TAILOR-MS_Identifier/pytz/zoneinfo/Africa/Timbuktu
- TAILOR-MS/TAILOR-MS_Identifier/pytz/zoneinfo/Africa/Tripoli
- TAILOR-MS/TAILOR-MS_Identifier/pytz/zoneinfo/Africa/Tunis
- TAILOR-MS/TAILOR-MS_Identifier/pytz/zoneinfo/Africa/Windhoek
- TAILOR-MS/TAILOR-MS_Identifier/pytz/zoneinfo/America/
- TAILOR-MS/TAILOR-MS_Identifier/pytz/zoneinfo/America/Adak
- TAILOR-MS/TAILOR-MS_Identifier/pytz/zoneinfo/America/Anchorage
- TAILOR-MS/TAILOR-MS_Identifier/pytz/zoneinfo/America/Anguilla
- TAILOR-MS/TAILOR-MS_Identifier/pytz/zoneinfo/America/Antigua
- TAILOR-MS/TAILOR-MS_Identifier/pytz/zoneinfo/America/Araguaina
- TAILOR-MS/TAILOR-MS_Identifier/pytz/zoneinfo/America/Argentina/
- TAILOR-MS/TAILOR-MS_Identifier/pytz/zoneinfo/America/Argentina/Buenos_Aires
- TAILOR-MS/TAILOR-MS_Identifier/pytz/zoneinfo/America/Argentina/Catamarca
- TAILOR-MS/TAILOR-MS_Identifier/pytz/zoneinfo/America/Argentina/ComodRivadavia
- TAILOR-MS/TAILOR-MS_Identifier/pytz/zoneinfo/America/Argentina/Cordoba
- TAILOR-MS/TAILOR-MS_Identifier/pytz/zoneinfo/America/Argentina/Jujuy
- TAILOR-MS/TAILOR-MS_Identifier/pytz/zoneinfo/America/Argentina/La_Rioja
- TAILOR-MS/TAILOR-MS_Identifier/pytz/zoneinfo/America/Argentina/Mendoza
- TAILOR-MS/TAILOR-MS_Identifier/pytz/zoneinfo/America/Argentina/Rio_Gallegos
- TAILOR-MS/TAILOR-MS_Identifier/pytz/zoneinfo/America/Argentina/Salta
- TAILOR-MS/TAILOR-MS_Identifier/pytz/zoneinfo/America/Argentina/San_Juan
- TAILOR-MS/TAILOR-MS_Identifier/pytz/zoneinfo/America/Argentina/San_Luis
- TAILOR-MS/TAILOR-MS_Identifier/pytz/zoneinfo/America/Argentina/Tucuman
- TAILOR-MS/TAILOR-MS_Identifier/pytz/zoneinfo/America/Argentina/Ushuaia
- TAILOR-MS/TAILOR-MS_Identifier/pytz/zoneinfo/America/Aruba
- TAILOR-MS/TAILOR-MS_Identifier/pytz/zoneinfo/America/Asuncion
- TAILOR-MS/TAILOR-MS_Identifier/pytz/zoneinfo/America/Atikokan
- TAILOR-MS/TAILOR-MS_Identifier/pytz/zoneinfo/America/Atka
- TAILOR-MS/TAILOR-MS_Identifier/pytz/zoneinfo/America/Bahia
- TAILOR-MS/TAILOR-MS_Identifier/pytz/zoneinfo/America/Bahia_Banderas
- TAILOR-MS/TAILOR-MS_Identifier/pytz/zoneinfo/America/Barbados
- TAILOR-MS/TAILOR-MS_Identifier/pytz/zoneinfo/America/Belem
- TAILOR-MS/TAILOR-MS_Identifier/pytz/zoneinfo/America/Belize
- TAILOR-MS/TAILOR-MS_Identifier/pytz/zoneinfo/America/Blanc-Sablon
- TAILOR-MS/TAILOR-MS_Identifier/pytz/zoneinfo/America/Boa_Vista
- TAILOR-MS/TAILOR-MS_Identifier/pytz/zoneinfo/America/Bogota
- TAILOR-MS/TAILOR-MS_Identifier/pytz/zoneinfo/America/Boise
- TAILOR-MS/TAILOR-MS_Identifier/pytz/zoneinfo/America/Buenos_Aires
- TAILOR-MS/TAILOR-MS_Identifier/pytz/zoneinfo/America/Cambridge_Bay
- TAILOR-MS/TAILOR-MS_Identifier/pytz/zoneinfo/America/Campo_Grande
- TAILOR-MS/TAILOR-MS_Identifier/pytz/zoneinfo/America/Cancun
- TAILOR-MS/TAILOR-MS_Identifier/pytz/zoneinfo/America/Caracas
- TAILOR-MS/TAILOR-MS_Identifier/pytz/zoneinfo/America/Catamarca
- TAILOR-MS/TAILOR-MS_Identifier/pytz/zoneinfo/America/Cayenne
- TAILOR-MS/TAILOR-MS_Identifier/pytz/zoneinfo/America/Cayman
- TAILOR-MS/TAILOR-MS_Identifier/pytz/zoneinfo/America/Chicago
- TAILOR-MS/TAILOR-MS_Identifier/pytz/zoneinfo/America/Chihuahua
- TAILOR-MS/TAILOR-MS_Identifier/pytz/zoneinfo/America/Coral_Harbour
- TAILOR-MS/TAILOR-MS_Identifier/pytz/zoneinfo/America/Cordoba
- TAILOR-MS/TAILOR-MS_Identifier/pytz/zoneinfo/America/Costa_Rica
- TAILOR-MS/TAILOR-MS_Identifier/pytz/zoneinfo/America/Creston
- TAILOR-MS/TAILOR-MS_Identifier/pytz/zoneinfo/America/Cuiaba
- TAILOR-MS/TAILOR-MS_Identifier/pytz/zoneinfo/America/Curacao
- TAILOR-MS/TAILOR-MS_Identifier/pytz/zoneinfo/America/Danmarkshavn
- TAILOR-MS/TAILOR-MS_Identifier/pytz/zoneinfo/America/Dawson
- TAILOR-MS/TAILOR-MS_Identifier/pytz/zoneinfo/America/Dawson_Creek
- TAILOR-MS/TAILOR-MS_Identifier/pytz/zoneinfo/America/Denver
- TAILOR-MS/TAILOR-MS_Identifier/pytz/zoneinfo/America/Detroit
- TAILOR-MS/TAILOR-MS_Identifier/pytz/zoneinfo/America/Dominica
- TAILOR-MS/TAILOR-MS_Identifier/pytz/zoneinfo/America/Edmonton
- TAILOR-MS/TAILOR-MS_Identifier/pytz/zoneinfo/America/Eirunepe
- TAILOR-MS/TAILOR-MS_Identifier/pytz/zoneinfo/America/El_Salvador
- TAILOR-MS/TAILOR-MS_Identifier/pytz/zoneinfo/America/Ensenada
- TAILOR-MS/TAILOR-MS_Identifier/pytz/zoneinfo/America/Fort_Nelson
- TAILOR-MS/TAILOR-MS_Identifier/pytz/zoneinfo/America/Fort_Wayne
- TAILOR-MS/TAILOR-MS_Identifier/pytz/zoneinfo/America/Fortaleza
- TAILOR-MS/TAILOR-MS_Identifier/pytz/zoneinfo/America/Glace_Bay
- TAILOR-MS/TAILOR-MS_Identifier/pytz/zoneinfo/America/Godthab
- TAILOR-MS/TAILOR-MS_Identifier/pytz/zoneinfo/America/Goose_Bay
- TAILOR-MS/TAILOR-MS_Identifier/pytz/zoneinfo/America/Grand_Turk
- TAILOR-MS/TAILOR-MS_Identifier/pytz/zoneinfo/America/Grenada
- TAILOR-MS/TAILOR-MS_Identifier/pytz/zoneinfo/America/Guadeloupe
- TAILOR-MS/TAILOR-MS_Identifier/pytz/zoneinfo/America/Guatemala
- TAILOR-MS/TAILOR-MS_Identifier/pytz/zoneinfo/America/Guayaquil
- TAILOR-MS/TAILOR-MS_Identifier/pytz/zoneinfo/America/Guyana
- TAILOR-MS/TAILOR-MS_Identifier/pytz/zoneinfo/America/Halifax
- TAILOR-MS/TAILOR-MS_Identifier/pytz/zoneinfo/America/Havana
- TAILOR-MS/TAILOR-MS_Identifier/pytz/zoneinfo/America/Hermosillo
- TAILOR-MS/TAILOR-MS_Identifier/pytz/zoneinfo/America/Indiana/
- TAILOR-MS/TAILOR-MS_Identifier/pytz/zoneinfo/America/Indiana/Indianapolis
- TAILOR-MS/TAILOR-MS_Identifier/pytz/zoneinfo/America/Indiana/Knox
- TAILOR-MS/TAILOR-MS_Identifier/pytz/zoneinfo/America/Indiana/Marengo
- TAILOR-MS/TAILOR-MS_Identifier/pytz/zoneinfo/America/Indiana/Petersburg
- TAILOR-MS/TAILOR-MS_Identifier/pytz/zoneinfo/America/Indiana/Tell_City
- TAILOR-MS/TAILOR-MS_Identifier/pytz/zoneinfo/America/Indiana/Vevay
- TAILOR-MS/TAILOR-MS_Identifier/pytz/zoneinfo/America/Indiana/Vincennes
- TAILOR-MS/TAILOR-MS_Identifier/pytz/zoneinfo/America/Indiana/Winamac
- TAILOR-MS/TAILOR-MS_Identifier/pytz/zoneinfo/America/Indianapolis
- TAILOR-MS/TAILOR-MS_Identifier/pytz/zoneinfo/America/Inuvik
- TAILOR-MS/TAILOR-MS_Identifier/pytz/zoneinfo/America/Iqaluit
- TAILOR-MS/TAILOR-MS_Identifier/pytz/zoneinfo/America/Jamaica
- TAILOR-MS/TAILOR-MS_Identifier/pytz/zoneinfo/America/Jujuy
- TAILOR-MS/TAILOR-MS_Identifier/pytz/zoneinfo/America/Juneau
- TAILOR-MS/TAILOR-MS_Identifier/pytz/zoneinfo/America/Kentucky/
- TAILOR-MS/TAILOR-MS_Identifier/pytz/zoneinfo/America/Kentucky/Louisville
- TAILOR-MS/TAILOR-MS_Identifier/pytz/zoneinfo/America/Kentucky/Monticello
- TAILOR-MS/TAILOR-MS_Identifier/pytz/zoneinfo/America/Knox_IN
- TAILOR-MS/TAILOR-MS_Identifier/pytz/zoneinfo/America/Kralendijk
- TAILOR-MS/TAILOR-MS_Identifier/pytz/zoneinfo/America/La_Paz
- TAILOR-MS/TAILOR-MS_Identifier/pytz/zoneinfo/America/Lima
- TAILOR-MS/TAILOR-MS_Identifier/pytz/zoneinfo/America/Los_Angeles
- TAILOR-MS/TAILOR-MS_Identifier/pytz/zoneinfo/America/Louisville
- TAILOR-MS/TAILOR-MS_Identifier/pytz/zoneinfo/America/Lower_Princes
- TAILOR-MS/TAILOR-MS_Identifier/pytz/zoneinfo/America/Maceio
- TAILOR-MS/TAILOR-MS_Identifier/pytz/zoneinfo/America/Managua
- TAILOR-MS/TAILOR-MS_Identifier/pytz/zoneinfo/America/Manaus
- TAILOR-MS/TAILOR-MS_Identifier/pytz/zoneinfo/America/Marigot
- TAILOR-MS/TAILOR-MS_Identifier/pytz/zoneinfo/America/Martinique
- TAILOR-MS/TAILOR-MS_Identifier/pytz/zoneinfo/America/Matamoros
- TAILOR-MS/TAILOR-MS_Identifier/pytz/zoneinfo/America/Mazatlan
- TAILOR-MS/TAILOR-MS_Identifier/pytz/zoneinfo/America/Mendoza
- TAILOR-MS/TAILOR-MS_Identifier/pytz/zoneinfo/America/Menominee
- TAILOR-MS/TAILOR-MS_Identifier/pytz/zoneinfo/America/Merida
- TAILOR-MS/TAILOR-MS_Identifier/pytz/zoneinfo/America/Metlakatla
- TAILOR-MS/TAILOR-MS_Identifier/pytz/zoneinfo/America/Mexico_City
- TAILOR-MS/TAILOR-MS_Identifier/pytz/zoneinfo/America/Miquelon
- TAILOR-MS/TAILOR-MS_Identifier/pytz/zoneinfo/America/Moncton
- TAILOR-MS/TAILOR-MS_Identifier/pytz/zoneinfo/America/Monterrey
- TAILOR-MS/TAILOR-MS_Identifier/pytz/zoneinfo/America/Montevideo
- TAILOR-MS/TAILOR-MS_Identifier/pytz/zoneinfo/America/Montreal
- TAILOR-MS/TAILOR-MS_Identifier/pytz/zoneinfo/America/Montserrat
- TAILOR-MS/TAILOR-MS_Identifier/pytz/zoneinfo/America/Nassau
- TAILOR-MS/TAILOR-MS_Identifier/pytz/zoneinfo/America/New_York
- TAILOR-MS/TAILOR-MS_Identifier/pytz/zoneinfo/America/Nipigon
[truncated: 3,092 more entries]
