# Supplementary material for: TAILOR-MS, a Python Package that Deciphers Complex Triacylglycerol Fatty Acyl Structures: Applications for Bovine Milk and Infant Formulas
Source: Anal Chem. 2021 Apr 2;93(14):5684–90. doi: 10.1021/acs.analchem.0c04373 (PMC8047770; doi:10.1021/acs.analchem.0c04373)
Supplement: Supplementary file 3 — ac0c04373_si_003.zip [file ac0c04373_si_003.zip › TAILOR-MS/TAILOR-MS_Identifier/Input.csv]

Name	TG	FA	Peak	RT_left	RT_right	Intensity	Abundance_threshold(%)	RT_tolerance(%)
TG(32x0)_12x0	32x0	12x0	a	10.73733	11.19	10888645	0	75
TG(32x0)_12x0	32x0	12x0	b	11.19	11.5336	24537515	0	75
TG(32x0)_12x0	32x0	12x0	c	11.5336	12.416	172173739	0	75
TG(32x0)_8x0	32x0	8x0	a	10.9296	11.5472	34938785	0	75
TG(32x0)_8x0	32x0	8x0	b	11.5472	11.96053	6525729	0	75
TG(34x0)_10x0	34x0	10x0	a	12.40507	13.09867	98123401	0	75
TG(34x0)_10x0	34x0	10x0	b	13.09867	13.5268	19402528	0	75
TG(34x0)_12x0	34x0	12x0	a	12.41853	12.90747	34928528	0	75
TG(34x0)_12x0	34x0	12x0	b	12.90747	13.34387	124141505	0	75
TG(34x0)_12x0	34x0	12x0	c	13.34387	14.05307	49066709	0	75
TG(34x0)_8x0	34x0	8x0	a	12.52587	13.6008	62647279	0	75
TG(36x0)_10x0	36x0	10x0	a	14.13733	14.95733	143486883	0	75
TG(36x0)_12x0	36x0	12x0	a	14.05627	14.79387	126558787	0	75
TG(36x0)_12x0	36x0	12x0	b	14.79387	15.3508	34444237	0	75
TG(36x0)_14x0	36x0	14x0	a	14.00947	14.6928	112957194	0	75
TG(36x0)_14x0	36x0	14x0	b	14.6928	15.15493	356774971	0	75
TG(36x0)_14x0	36x0	14x0	c	15.15493	15.86387	177221863	0	75
TG(36x0)_16x0	36x0	16x0	a	14.19053	14.6932	111486406	0	75
TG(36x0)_16x0	36x0	16x0	b	14.6932	15.1168	395710383	0	75
TG(36x0)_16x0	36x0	16x0	c	15.1168	16.11587	722712087	0	75
TG(36x0)_8x0	36x0	8x0	a	14.31547	15.27307	93536861	0	75
TG(38x0)_10x0	38x0	10x0	a	15.95667	16.7364	165245788	0	75
TG(38x0)_12x0	38x0	12x0	a	15.86827	16.80987	152602272	0	75
TG(38x0)_14x0	38x0	14x0	a	15.97933	16.6624	358892441	0	75
TG(38x0)_14x0	38x0	14x0	b	16.6624	17.1288	106329970	0	75
TG(38x0)_16x0	38x0	16x0	a	15.80267	16.56187	347006350	0	75
TG(38x0)_16x0	38x0	16x0	b	16.56187	17.0796	559377081	0	75
TG(38x0)_16x0	38x0	16x0	c	17.0548	17.82147	463225207	0	75
TG(38x0)_18x0	38x0	18x0	a	16.07253	16.588	27326201	0	75
TG(38x0)_18x0	38x0	18x0	b	16.588	17.00533	141982535	0	75
TG(38x0)_18x0	38x0	18x0	c	17.00533	17.9968	474625123	0	75
TG(38x0)_8x0	38x0	8x0	a	16.1692	16.83533	170523480	0	75
TG(38x1)_12x0	38x1	12x0	a	13.94427	14.6716	34169033	0	75
TG(38x1)_12x0	38x1	12x0	b	14.6716	15.36947	16194881	0	75
TG(38x1)_14x1	38x1	14x1	a	14.1024	14.81347	33732279	0	75
TG(38x1)_14x1	38x1	14x1	b	14.81347	15.40907	8386824	0	75
TG(38x1)_18x1	38x1	18x1	a	14.05547	14.5356	43898978	0	75
TG(38x1)_18x1	38x1	18x1	b	14.5356	14.91613	248771296	0	75
TG(38x1)_18x1	38x1	18x1	c	14.91613	16.04187	688773800	0	75
TG(38x1)_8x0	38x1	8x0	a	14.02413	15.35013	41844800	0	75
TG(39x0)_12x0	39x0	12x0	a	16.31347	16.90853	2428279	0	75
TG(39x0)_12x0	39x0	12x0	b	16.90853	17.706	5972743	0	75
TG(39x0)_15x0	39x0	15x0	a	16.3856	17.5968	49560884	0	75
TG(39x0)_15x0	39x0	15x0	b	17.5968	18.0592	10331617	0	75
TG(40x0)_10x0	40x0	10x0	a	17.8248	18.51893	265739159	0	75
TG(40x0)_12x0	40x0	12x0	a	17.73733	18.552	124887536	0	75
TG(40x0)_14x0	40x0	14x0	a	17.82533	18.77333	363040531	0	75
TG(40x0)_16x0	40x0	16x0	a	17.5732	18.5528	673048517	0	75
TG(40x0)_16x0	40x0	16x0	b	18.5528	19.02067	307528645	0	75
TG(40x0)_18x0	40x0	18x0	a	17.91373	18.45427	81014370	0	75
TG(40x0)_18x0	40x0	18x0	b	18.48733	18.95867	327595279	0	75
TG(40x0)_18x0	40x0	18x0	c	18.95867	19.61573	125791105	0	75
TG(40x0)_8x0	40x0	8x0	a	18.0316	18.71293	284708493	0	75
TG(40x1)_10x0	40x1	10x0	a	15.77747	16.78333	61359696	0	75
TG(40x1)_12x0	40x1	12x0	a	15.79987	16.95387	49750715	0	75
TG(40x1)_14x0	40x1	14x0	a	15.71093	16.5076	84228151	0	75
TG(40x1)_14x0	40x1	14x0	b	16.5076	17.00253	35636598	0	75
TG(40x1)_14x1	40x1	14x1	a	15.8444	16.9056	35750282	0	75
TG(40x1)_16x1	40x1	16x1	a	15.6696	16.53347	49248757	0	75
TG(40x1)_16x1	40x1	16x1	b	16.53347	17.0772	20460958	0	75
TG(40x1)_8x0	40x1	8x0	a	15.97747	16.93013	86069509	0	75
TG(41x0)_12x0	41x0	12x0	a	18.0972	18.74547	4817356	0	75
TG(41x0)_12x0	41x0	12x0	b	18.74547	19.51293	9271064	0	75
TG(41x0)_14x0	41x0	14x0	a	18.16107	18.77627	9088851	0	75
TG(41x0)_14x0	41x0	14x0	b	18.77627	19.58293	16152987	0	75
TG(41x0)_15x0	41x0	15x0	a	18.1612	18.7764	16752637	0	75
TG(41x0)_15x0	41x0	15x0	b	18.7764	19.65293	40175158	0	75
TG(41x1)_12x0	41x1	12x0	a	16.33773	18.05933	3073777	0	75
TG(41x1)_17x1	41x1	17x1	a	16.76267	18.35093	13558659	0	75
TG(42x0)_10x0	42x0	10x0	a	19.69173	20.6632	330779648	0	75
TG(42x0)_12x0	42x0	12x0	a	19.58707	20.62747	134013731	0	75
TG(42x0)_14x0	42x0	14x0	a	19.5872	20.69933	207146123	0	75
TG(42x0)_16x0	42x0	16x0	a	19.69213	20.55653	585241847	0	75
TG(42x0)_18x0	42x0	18x0	a	19.69227	20.8808	262079353	0	75
TG(42x0)_8x0	42x0	8x0	a	19.91187	20.80813	87427433	0	75
TG(42x1)_10x0	42x1	10x0	a	17.65307	18.68	140048899	0	75
TG(42x1)_12x0	42x1	12x0	a	17.5712	18.77173	52216848	0	75
TG(42x1)_14x0	42x1	14x0	a	17.59867	18.7412	133546101	0	75
TG(42x1)_14x1	42x1	14x1	a	17.6808	18.71067	37250586	0	75
TG(42x1)_16x0	42x1	16x0	a	17.5716	18.386	253561856	0	75
TG(42x1)_16x0	42x1	16x0	b	18.386	18.92533	138106152	0	75
TG(42x1)_16x1	42x1	16x1	a	17.48973	18.64853	62634684	0	75
TG(42x1)_18x1	42x1	18x1	a	17.5992	18.35307	426519396	0	75
TG(42x1)_18x1	42x1	18x1	b	18.35307	18.9256	144514004	0	75
TG(42x1)_8x0	42x1	8x0	a	17.79533	18.8944	183406245	0	75
TG(42x2)_12x0	42x2	12x0	a	15.6492	17.25227	5931553	0	75
TG(42x2)_18x2	42x2	18x2	a	15.7784	17.5396	68738011	0	75
TG(42x3)_12x0	42x3	12x0	a	14.37013	15.29307	935016	0	75
TG(42x3)_18x3	42x3	18x3	a	14.51893	15.31293	8468345	0	75
TG(42x3)_18x3	42x3	18x3	b	15.31293	16.16493	3689685	0	75
TG(43x0)_12x0	43x0	12x0	a	19.95307	20.56133	12633087	0	75
TG(43x0)_12x0	43x0	12x0	b	20.56133	21.40533	17367219	0	75
TG(43x0)_14x0	43x0	14x0	a	19.9532	20.56147	11018041	0	75
TG(43x0)_14x0	43x0	14x0	b	20.56147	21.33027	14940208	0	75
TG(43x0)_15x0	43x0	15x0	a	19.88	20.59693	15891610	0	75
TG(43x0)_15x0	43x0	15x0	b	20.59693	21.4432	23014288	0	75
TG(43x0)_16x0	43x0	16x0	a	19.9168	20.59707	28133519	0	75
TG(43x0)_16x0	43x0	16x0	b	20.59707	21.36813	40267187	0	75
TG(43x1)_12x0	43x1	12x0	a	18.06653	19.6888	5112520	0	75
TG(43x1)_14x0	43x1	14x0	a	18.16227	19.654	7393868	0	75
TG(43x1)_17x1	43x1	17x1	a	18.45773	19.76187	11187942	0	75
TG(44x0)_10x0	44x0	10x0	a	21.11293	21.4848	1629269	0	75
TG(44x0)_10x0	44x0	10x0	b	21.4848	22.4356	109292559	0	75
TG(44x0)_12x0	44x0	12x0	a	20.92733	21.37213	3317202	0	75
TG(44x0)_12x0	44x0	12x0	b	21.37213	22.36587	168978353	0	75
TG(44x0)_14x0	44x0	14x0	a	20.92747	21.37227	6820384	0	75
TG(44x0)_14x0	44x0	14x0	b	21.37227	22.2616	186209866	0	75
TG(44x0)_16x0	44x0	16x0	a	20.9276	21.3724	9592921	0	75
TG(44x0)_16x0	44x0	16x0	b	21.3724	22.33147	405629522	0	75
TG(44x0)_18x0	44x0	18x0	a	21.07653	21.48533	2907777	0	75
TG(44x0)_18x0	44x0	18x0	b	21.41013	22.43613	187906143	0	75
TG(44x0)_20x0	44x0	20x0	a	21.18667	21.44787	32581	0	75
TG(44x0)_20x0	44x0	20x0	b	21.44787	22.67907	3220912	0	75
TG(44x0)_8x0	44x0	8x0	a	21.2976	21.6752	69859	0	75
TG(44x0)_8x0	44x0	8x0	b	21.7132	22.6452	7314616	0	75
TG(44x1)_10x0	44x1	10x0	a	19.4136	20.48627	241111915	0	75
TG(44x1)_12x0	44x1	12x0	a	19.31427	20.4156	90406645	0	75
TG(44x1)_14x0	44x1	14x0	a	19.34693	20.48653	105836991	0	75
TG(44x1)_14x1	44x1	14x1	a	19.51827	20.48667	56600121	0	75
TG(44x1)_16x0	44x1	16x0	a	19.48373	20.66453	326578335	0	75
TG(44x1)_16x1	44x1	16x1	a	19.3808	20.4516	42388461	0	75
TG(44x1)_18x0	44x1	18x0	a	19.44893	20.23773	45787096	0	75
TG(44x1)_18x0	44x1	18x0	b	20.23773	20.9568	24181305	0	75
TG(44x1)_18x1	44x1	18x1	a	19.41453	20.4872	430717772	0	75
TG(44x1)_8x0	44x1	8x0	a	19.5888	20.80933	28878999	0	75
TG(44x2)_12x0	44x2	12x0	a	17.40693	18.70947	12733523	0	75
TG(44x2)_14x0	44x2	14x0	a	17.5704	18.9868	11691770	0	75
TG(44x2)_14x1	44x2	14x1	a	17.51587	18.77107	15730972	0	75
TG(44x2)_18x1	44x2	18x1	a	17.38213	18.98707	152077905	0	75
TG(44x2)_18x2	44x2	18x2	a	17.73573	19.01827	50904657	0	75
TG(44x2)_8x0	44x2	8x0	a	17.68027	18.80213	33665860	0	75
TG(44x3)_12x0	44x3	12x0	a	15.88987	16.40813	609332	0	75
TG(44x3)_12x0	44x3	12x0	b	16.40813	17.4856	1800362	0	75
TG(44x3)_14x0	44x3	14x0	a	15.97853	17.2532	2129506	0	75
TG(44x3)_18x3	44x3	18x3	a	16.4084	17.4584	10527101	0	75
TG(44x4)_12x0	44x4	12x0	a	14.57653	15.2936	186201	0	75
TG(44x4)_12x0	44x4	12x0	b	15.45147	15.7768	49855	0	75
TG(44x4)_20x4	44x4	20x4	a	15.09867	16.5584	3177171	0	75
TG(45x0)_12x0	45x0	12x0	a	21.64093	22.3356	9382007	0	75
TG(45x0)_12x0	45x0	12x0	b	22.3356	23.11933	8190914	0	75
TG(45x0)_14x0	45x0	14x0	a	21.67907	22.33573	22382148	0	75
TG(45x0)_14x0	45x0	14x0	b	22.33573	23.1864	18106732	0	75
TG(45x0)_15x0	45x0	15x0	a	21.7552	22.33587	19108908	0	75
TG(45x0)_15x0	45x0	15x0	b	22.33587	23.1196	15602011	0	75
TG(45x0)_16x0	45x0	16x0	a	21.71733	22.336	30577197	0	75
TG(45x0)_16x0	45x0	16x0	b	22.336	23.11973	24651430	0	75
TG(45x0)_18x0	45x0	18x0	a	21.67947	22.40547	6765706	0	75
TG(45x0)_18x0	45x0	18x0	b	22.40547	23.2196	8239341	0	75
TG(45x1)_12x0	45x1	12x0	a	19.76893	20.34773	4068334	0	75
TG(45x1)_12x0	45x1	12x0	b	20.34773	21.29173	12721599	0	75
TG(45x1)_14x0	45x1	14x0	a	19.80573	20.34787	2034449	0	75
TG(45x1)_14x0	45x1	14x0	b	20.31213	21.40467	8669422	0	75
TG(45x1)_15x0	45x1	15x0	a	19.6964	20.41933	6390828	0	75
TG(45x1)_15x0	45x1	15x0	b	20.41933	21.4048	13189064	0	75
TG(45x1)_16x0	45x1	16x0	a	19.87933	20.41947	3623481	0	75
TG(45x1)_16x0	45x1	16x0	b	20.41947	21.48013	18077472	0	75
TG(45x1)_17x1	45x1	17x1	a	20.24107	21.29227	8071437	0	75
TG(45x1)_18x1	45x1	18x1	a	19.73293	20.41973	12406370	0	75
TG(45x1)_18x1	45x1	18x1	b	20.41973	21.4052	23018698	0	75
TG(46x0)_10x0	46x0	10x0	a	22.78773	23.22347	82714	0	75
TG(46x0)_10x0	46x0	10x0	b	23.22347	24.15013	9018852	0	75
TG(46x0)_12x0	46x0	12x0	a	22.68747	23.12387	1022621	0	75
TG(46x0)_12x0	46x0	12x0	b	23.12387	24.00133	46975524	0	75
TG(46x0)_14x0	46x0	14x0	a	22.6536	23.124	6547397	0	75
TG(46x0)_14x0	46x0	14x0	b	23.124	24.032	136029088	0	75
TG(46x0)_16x0	46x0	16x0	a	22.68773	23.12413	11101183	0	75
TG(46x0)_16x0	46x0	16x0	b	23.12413	24.03213	214788876	0	75
TG(46x0)_18x0	46x0	18x0	a	22.68787	23.12427	1911341	0	75
TG(46x0)_18x0	46x0	18x0	b	23.12427	24.03227	88169059	0	75
TG(46x0)_20x0	46x0	20x0	a	22.7884	23.15787	29523	0	75
TG(46x0)_20x0	46x0	20x0	b	23.22413	23.93867	2185835	0	75
TG(46x0)_22x0	46x0	22x0	a	23.19147	24.23973	837382	0	75
TG(46x1)_10x0	46x1	10x0	a	21.22187	22.33	35050653	0	75
TG(46x1)_12x0	46x1	12x0	a	21.14853	22.29547	148278859	0	75
TG(46x1)_14x0	46x1	14x0	a	21.11213	22.11973	160522043	0	75
TG(46x1)_14x1	46x1	14x1	a	21.29613	22.29573	74990953	0	75
TG(46x1)_16x0	46x1	16x0	a	21.14893	22.3652	264158087	0	75
TG(46x1)_16x1	46x1	16x1	a	21.1856	22.1908	45466470	0	75
TG(46x1)_18x0	46x1	18x0	a	21.22267	22.50573	56434452	0	75
TG(46x1)_18x1	46x1	18x1	a	21.14933	22.2612	297515354	0	75
TG(46x2)_10x0	46x2	10x0	a	19.24827	20.55507	52179079	0	75
TG(46x2)_12x0	46x2	12x0	a	19.1844	20.6264	31498605	0	75
TG(46x2)_14x0	46x2	14x0	a	19.21653	20.62653	31707417	0	75
TG(46x2)_14x1	46x2	14x1	a	19.28067	20.55547	32676770	0	75
TG(46x2)_16x0	46x2	16x0	a	19.34533	20.87973	37991608	0	75
TG(46x2)_16x1	46x2	16x1	a	19.08893	20.77067	23648334	0	75
TG(46x2)_18x1	46x2	18x1	a	19.21707	20.7344	163743048	0	75
TG(46x2)_18x2	46x2	18x2	a	19.55187	21.02947	44259310	0	75
TG(46x3)_12x0	46x3	12x0	a	17.62973	18.25733	1186690	0	75
TG(46x3)_12x0	46x3	12x0	b	18.25733	19.18067	4587851	0	75
TG(46x3)_14x0	46x3	14x0	a	17.71187	18.25747	1522620	0	75
TG(46x3)_14x0	46x3	14x0	b	18.25747	19.1808	3783749	0	75
TG(46x3)_16x0	46x3	16x0	a	18.0332	19.14893	6070886	0	75
TG(46x3)_18x3	46x3	18x3	a	18.19267	19.27707	8789520	0	75
TG(46x4)_12x0	46x4	12x0	a	16.29	17.20493	346852	0	75
TG(46x4)_12x0	46x4	12x0	b	17.20493	17.7348	124304	0	75
TG(46x4)_14x0	46x4	14x0	a	16.31413	17.13027	460959	0	75
TG(46x4)_14x0	46x4	14x0	b	17.23027	17.76413	118887	0	75
TG(46x4)_20x4	46x4	20x4	a	16.86067	17.2556	456805	0	75
TG(46x4)_20x4	46x4	20x4	b	17.2556	18.1236	2626221	0	75
TG(46x6)_22x6	46x6	22x6	a	14.67453	15.95387	138707	0	75
TG(47x0)_14x0	47x0	14x0	a	23.39147	24.03573	14310548	0	75
TG(47x0)_14x0	47x0	14x0	b	24.03573	24.69853	7883051	0	75
TG(47x0)_15x0	47x0	15x0	a	23.45773	24.03587	21679775	0	75
TG(47x0)_15x0	47x0	15x0	b	24.03587	24.67093	8940383	0	75
TG(47x0)_16x0	47x0	16x0	a	23.45787	24.036	40947513	0	75
TG(47x0)_16x0	47x0	16x0	b	24.036	24.64333	15711455	0	75
TG(47x0)_18x0	47x0	18x0	a	23.39187	24.0056	7627215	0	75
TG(47x0)_18x0	47x0	18x0	b	24.0056	24.69893	6211229	0	75
TG(47x1)_12x0	47x1	12x0	a	21.52427	22.1224	3630053	0	75
TG(47x1)_12x0	47x1	12x0	b	22.1224	23.01627	5739052	0	75
TG(47x1)_14x0	47x1	14x0	a	21.5624	22.08773	8582158	0	75
TG(47x1)_14x0	47x1	14x0	b	22.08773	23.0164	24847393	0	75
TG(47x1)_15x0	47x1	15x0	a	21.29893	22.08787	10537531	0	75
TG(47x1)_15x0	47x1	15x0	b	22.08787	22.98267	21417853	0	75
TG(47x1)_16x0	47x1	16x0	a	21.41187	22.1228	6139751	0	75
TG(47x1)_16x0	47x1	16x0	b	22.1228	23.05013	20073932	0	75
TG(47x1)_17x1	47x1	17x1	a	21.97893	22.9152	9599144	0	75
TG(47x1)_18x0	47x1	18x0	a	21.60093	22.19373	793099	0	75
TG(47x1)_18x0	47x1	18x0	b	22.19373	23.08387	3648563	0	75
TG(47x1)_18x1	47x1	18x1	a	21.60107	22.1232	16217352	0	75
TG(47x1)_18x1	47x1	18x1	b	22.1232	23.01707	28150425	0	75
TG(47x2)_12x0	47x2	12x0	a	19.95187	21.07053	2962389	0	75
TG(47x2)_17x1	47x2	17x1	a	19.91533	21.2176	3913071	0	75
TG(47x2)_18x1	47x2	18x1	a	19.8788	21.442	10646705	0	75
TG(48x0)_12x0	48x0	12x0	a	24.42373	24.72987	57257	0	75
TG(48x0)_12x0	48x0	12x0	b	24.72987	25.58827	4918787	0	75
TG(48x0)_14x0	48x0	14x0	a	24.27627	24.75773	1864071	0	75
TG(48x0)_14x0	48x0	14x0	b	24.75773	25.56267	39453679	0	75
TG(48x0)_16x0	48x0	16x0	a	24.3356	24.75787	6833715	0	75
TG(48x0)_16x0	48x0	16x0	b	24.75787	25.58853	78897136	0	75
TG(48x0)_18x0	48x0	18x0	a	24.30613	24.758	1997065	0	75
TG(48x0)_18x0	48x0	18x0	b	24.758	25.5372	48434874	0	75
TG(48x0)_20x0	48x0	20x0	a	24.5648	24.7304	10431	0	75
TG(48x0)_20x0	48x0	20x0	b	24.7304	25.53733	1460034	0	75
TG(48x0)_22x0	48x0	22x0	a	24.7028	25.69187	667448	0	75
TG(48x1)_12x0	48x1	12x0	a	22.5132	22.88613	247599	0	75
TG(48x1)_12x0	48x1	12x0	b	22.92	23.80987	22668311	0	75
TG(48x1)_14x0	48x1	14x0	a	22.44293	22.88627	5795962	0	75
TG(48x1)_14x0	48x1	14x0	b	22.88627	23.8416	252893682	0	75
TG(48x1)_14x1	48x1	14x1	a	22.65187	23.02187	328178	0	75
TG(48x1)_14x1	48x1	14x1	b	23.02187	23.96813	17625128	0	75
TG(48x1)_16x0	48x1	16x0	a	22.5832	22.88653	7071932	0	75
TG(48x1)_16x0	48x1	16x0	b	22.85307	23.87347	334167201	0	75
TG(48x1)_16x1	48x1	16x1	a	22.47853	22.92053	1084985	0	75
TG(48x1)_16x1	48x1	16x1	b	22.92053	23.8736	52286747	0	75
TG(48x1)_18x0	48x1	18x0	a	22.51387	22.95453	778482	0	75
TG(48x1)_18x0	48x1	18x0	b	22.92067	23.84213	46617409	0	75
TG(48x1)_18x1	48x1	18x1	a	22.4788	22.85347	7292188	0	75
TG(48x1)_18x1	48x1	18x1	b	22.85347	23.87387	322370775	0	75
TG(48x2)_12x0	48x2	12x0	a	20.85093	22.08333	39127412	0	75
TG(48x2)_14x0	48x2	14x0	a	21.07373	22.46853	62889386	0	75
TG(48x2)_14x1	48x2	14x1	a	21	22.22413	57312292	0	75
TG(48x2)_16x0	48x2	16x0	a	21.074	22.32907	83272494	0	75
TG(48x2)_16x1	48x2	16x1	a	20.9628	22.0108	37063302	0	75
TG(48x2)_18x0	48x2	18x0	a	21.14773	22.60867	7377945	0	75
TG(48x2)_18x1	48x2	18x1	a	20.9256	22.0476	160324415	0	75
TG(48x2)_18x2	48x2	18x2	a	21.29533	22.53933	56942545	0	75
TG(48x3)_12x0	48x3	12x0	a	19.31547	20.846	10188873	0	75
TG(48x3)_14x0	48x3	14x0	a	19.3816	19.9868	2172560	0	75
TG(48x3)_14x0	48x3	14x0	b	19.9868	20.92	9261659	0	75
TG(48x3)_16x0	48x3	16x0	a	19.4848	20.05867	4338541	0	75
TG(48x3)_16x0	48x3	16x0	b	20.05867	20.92013	9396392	0	75
TG(48x3)_18x0	48x3	18x0	a	19.87707	21.06907	1344566	0	75
TG(48x3)_18x1	48x3	18x1	a	19.124	20.84653	17274009	0	75
TG(48x3)_18x2	48x3	18x2	a	19.34867	20.77387	17138077	0	75
TG(48x3)_18x3	48x3	18x3	a	19.55493	19.98747	155154	0	75
TG(48x3)_18x3	48x3	18x3	b	19.98747	21.1064	9942304	0	75
TG(48x4)_12x0	48x4	12x0	a	17.77013	19.02347	2561210	0	75
TG(48x4)_12x0	48x4	12x0	b	19.0856	19.72413	346995	0	75
TG(48x4)_14x0	48x4	14x0	a	18.09773	19.0236	841864	0	75
TG(48x4)_14x0	48x4	14x0	b	19.05467	19.76093	286401	0	75
TG(48x4)_16x0	48x4	16x0	a	18.09787	19.08587	1561947	0	75
TG(48x4)_16x0	48x4	16x0	b	19.08587	19.79773	449551	0	75
TG(48x4)_18x1	48x4	18x1	a	17.85813	19.15	2723251	0	75
TG(48x4)_18x3	48x4	18x3	a	17.94587	19.34267	3747304	0	75
TG(48x4)_20x4	48x4	20x4	a	18.45733	19.02413	528567	0	75
TG(48x4)_20x4	48x4	20x4	b	19.02413	19.9448	2533557	0	75
TG(48x6)_22x6	48x6	22x6	a	16.4316	17.22613	174907	0	75
TG(49x0)_15x0	49x0	15x0	a	25.06973	25.61613	8940041	0	75
TG(49x0)_15x0	49x0	15x0	b	25.61613	26.262	3159226	0	75
TG(49x0)_16x0	49x0	16x0	a	25.04133	25.61627	20340957	0	75
TG(49x0)_16x0	49x0	16x0	b	25.61627	26.26213	6735504	0	75
TG(49x0)_18x0	49x0	18x0	a	25.07	25.6164	12463477	0	75
TG(49x0)_18x0	49x0	18x0	b	25.6164	26.26227	4976177	0	75
TG(49x1)_14x0	49x1	14x0	a	23.16	23.7836	7917330	0	75
TG(49x1)_14x0	49x1	14x0	b	23.7836	24.6696	11893370	0	75
TG(49x1)_15x0	49x1	15x0	a	23.16013	23.78373	20428818	0	75
TG(49x1)_15x0	49x1	15x0	b	23.78373	24.642	33013096	0	75
TG(49x1)_16x0	49x1	16x0	a	23.32493	23.78387	22474764	0	75
TG(49x1)_16x0	49x1	16x0	b	23.78387	24.64213	50553846	0	75
TG(49x1)_17x1	49x1	17x1	a	23.556	24.69773	11207988	0	75
TG(49x1)_18x0	49x1	18x0	a	23.194	23.78413	1394546	0	75
TG(49x1)_18x0	49x1	18x0	b	23.78413	24.69787	5225600	0	75
TG(49x1)_18x1	49x1	18x1	a	23.16067	23.78427	32319167	0	75
TG(49x1)_18x1	49x1	18x1	b	23.78427	24.67027	48497717	0	75
TG(49x2)_14x0	49x2	14x0	a	21.4124	23.08413	6831832	0	75
TG(49x2)_17x1	49x2	17x1	a	21.56333	23.21747	7160015	0	75
TG(49x2)_18x1	49x2	18x1	a	21.52547	23.01747	17937582	0	75
TG(50x0)_12x0	50x0	12x0	a	25.9128	26.26387	17490	0	75
TG(50x0)_12x0	50x0	12x0	b	26.26387	26.92333	456148	0	75
TG(50x0)_14x0	50x0	14x0	a	25.91293	26.264	313934	0	75
TG(50x0)_14x0	50x0	14x0	b	26.3056	27.0792	6879504	0	75
TG(50x0)_16x0	50x0	16x0	a	25.86533	26.30573	3189952	0	75
TG(50x0)_16x0	50x0	16x0	b	26.30573	27.09787	26099089	0	75
TG(50x0)_18x0	50x0	18x0	a	25.8896	26.28507	2501032	0	75
TG(50x0)_18x0	50x0	18x0	b	26.28507	27.06027	28207252	0	75
TG(50x0)_20x0	50x0	20x0	a	25.842	26.24413	77327	0	75
TG(50x0)_20x0	50x0	20x0	b	26.2852	26.98253	1441392	0	75
TG(50x0)_22x0	50x0	22x0	a	25.98533	26.20253	5660	0	75
TG(50x0)_22x0	50x0	22x0	b	26.20253	27.04107	721301	0	75
TG(50x1)_12x0	50x1	12x0	a	24.24467	25.32053	585709	0	75
TG(50x1)_14x0	50x1	14x0	a	24.4788	25.40507	55146381	0	75
TG(50x1)_14x1	50x1	14x1	a	24.59013	25.66387	1810799	0	75
TG(50x1)_16x0	50x1	16x0	a	24.50747	25.4324	453978361	0	75
TG(50x1)_16x1	50x1	16x1	a	24.53547	25.6384	18263607	0	75
TG(50x1)_18x0	50x1	18x0	a	24.50773	25.58707	90719277	0	75
TG(50x1)_18x1	50x1	18x1	a	24.50787	25.53573	394596039	0	75
TG(50x1)_20x0	50x1	20x0	a	24.508	25.29333	710715	0	75
TG(50x2)_14x0	50x2	14x0	a	22.61667	23.68453	83592316	0	75
TG(50x2)_14x1	50x2	14x1	a	22.6848	23.90387	7081793	0	75
TG(50x2)_16x0	50x2	16x0	a	22.68493	23.1548	40259349	0	75
TG(50x2)_16x0	50x2	16x0	b	23.1548	24.17733	96519533	0	75
TG(50x2)_16x1	50x2	16x1	a	22.68507	23.77853	58437106	0	75
TG(50x2)_18x0	50x2	18x0	a	22.7192	24.1776	17189874	0	75
TG(50x2)_18x1	50x2	18x1	a	22.61733	23.8096	278711726	0	75
TG(50x2)_18x2	50x2	18x2	a	23.0884	24.20747	67915114	0	75
TG(50x3)_14x0	50x3	14x0	a	21.11387	22.50693	23886466	0	75
TG(50x3)_14x1	50x3	14x1	a	20.7816	22.40147	13176553	0	75
TG(50x3)_16x0	50x3	16x0	a	21.1872	21.7516	6282858	0	75
TG(50x3)_16x0	50x3	16x0	b	21.7516	22.7468	20643466	0	75
TG(50x3)_18x0	50x3	18x0	a	21.2612	21.78973	807367	0	75
TG(50x3)_18x0	50x3	18x0	b	21.78973	22.64573	2512219	0	75
TG(50x3)_18x1	50x3	18x1	a	20.8548	22.40187	47105010	0	75
TG(50x3)_18x2	50x3	18x2	a	21.1876	22.5076	32403564	0	75
TG(50x3)_18x3	50x3	18x3	a	21.79013	22.98227	12637303	0	75
TG(50x4)_12x0	50x4	12x0	a	19.55507	20.88333	355800	0	75
TG(50x4)_12x0	50x4	12x0	b	20.9208	21.4032	52045	0	75
TG(50x4)_14x0	50x4	14x0	a	19.45053	20.84707	6197323	0	75
TG(50x4)_14x0	50x4	14x0	b	20.84707	21.40333	808071	0	75
TG(50x4)_16x0	50x4	16x0	a	19.8412	20.8108	2421578	0	75
TG(50x4)_16x0	50x4	16x0	b	20.8472	21.47867	1053700	0	75
TG(50x4)_18x0	50x4	18x0	a	19.91467	20.88373	295472	0	75
TG(50x4)_18x0	50x4	18x0	b	20.88373	21.4788	77564	0	75
TG(50x4)_18x1	50x4	18x1	a	19.38293	20.88387	7407912	0	75
TG(50x4)_18x3	50x4	18x3	a	19.80493	20.92147	6903361	0	75
TG(50x4)_20x4	50x4	20x4	a	20.24	20.77493	895719	0	75
TG(50x4)_20x4	50x4	20x4	b	20.77493	21.7448	4050435	0	75
TG(50x5)_12x0	50x5	12x0	a	18.2924	18.9	90575	0	75
TG(50x5)_12x0	50x5	12x0	b	18.9	19.6896	416881	0	75
TG(50x5)_12x0	50x5	12x0	c	19.6896	19.9824	17284	0	75
TG(50x5)_18x1	50x5	18x1	a	18.00547	18.93147	558555	0	75
TG(50x5)_18x1	50x5	18x1	b	18.9628	19.55	136663	0	75
TG(50x5)_18x1	50x5	18x1	c	19.58493	20.3056	70400	0	75
TG(50x5)_20x4	50x5	20x4	a	18.45853	18.83947	149400	0	75
TG(50x5)_20x4	50x5	20x4	b	18.83947	19.68987	1092408	0	75
TG(50x6)_12x0	50x6	12x0	a	17.28453	18.2236	77790	0	75
TG(50x6)_12x0	50x6	12x0	b	18.25613	18.80507	21622	0	75
TG(50x6)_14x0	50x6	14x0	a	16.49013	18.15933	230754	0	75
TG(50x6)_16x0	50x6	16x0	a	16.54107	18.71333	378602	0	75
TG(50x6)_22x6	50x6	22x6	a	18.224	18.89667	112151	0	75
TG(51x0)_15x0	51x0	15x0	a	26.5544	27.09893	1297310	0	75
TG(51x0)_15x0	51x0	15x0	b	27.09893	27.57907	440505	0	75
TG(51x0)_18x0	51x0	18x0	a	26.55453	27.09907	6499107	0	75
TG(51x0)_18x0	51x0	18x0	b	27.09907	27.72933	1958824	0	75
TG(51x1)_15x0	51x1	15x0	a	24.73133	25.352	5370460	0	75
TG(51x1)_15x0	51x1	15x0	b	25.352	26.19907	9247332	0	75
TG(51x1)_16x0	51x1	16x0	a	24.81467	25.35213	20451253	0	75
TG(51x1)_16x0	51x1	16x0	b	25.35213	26.26147	29345836	0	75
TG(51x1)_17x1	51x1	17x1	a	24.95547	26.24107	5995253	0	75
TG(51x1)_18x0	51x1	18x0	a	24.7872	25.3524	7686103	0	75
TG(51x1)_18x0	51x1	18x0	b	25.3524	26.32373	18093953	0	75
TG(51x1)_18x1	51x1	18x1	a	24.7596	25.38067	31535205	0	75
TG(51x1)_18x1	51x1	18x1	b	25.38067	26.1996	34755018	0	75
TG(51x2)_15x0	51x2	15x0	a	22.88987	23.5548	4279173	0	75
TG(51x2)_15x0	51x2	15x0	b	23.5548	24.64107	13556723	0	75
TG(51x2)_16x0	51x2	16x0	a	23.42267	24.5588	17196496	0	75
TG(51x2)_17x1	51x2	17x1	a	23.4228	24.6968	14318762	0	75
TG(51x2)_18x1	51x2	18x1	a	22.89027	23.5552	13358722	0	75
TG(51x2)_18x1	51x2	18x1	b	23.5552	24.6692	49479885	0	75
TG(52x0)_12x0	52x0	12x0	a	27.59587	28.17813	251005	0	75
TG(52x0)_14x0	52x0	14x0	a	27.30573	27.67267	60354	0	75
TG(52x0)_14x0	52x0	14x0	b	27.71667	28.21827	797222	0	75
TG(52x0)_16x0	52x0	16x0	a	27.26853	27.70267	492454	0	75
TG(52x0)_16x0	52x0	16x0	b	27.70267	28.39173	4422543	0	75
TG(52x0)_18x0	52x0	18x0	a	27.306	27.71693	891614	0	75
TG(52x0)_18x0	52x0	18x0	b	27.71693	28.43187	8267795	0	75
TG(52x0)_20x0	52x0	20x0	a	27.44227	27.70293	73395	0	75
TG(52x0)_20x0	52x0	20x0	b	27.70293	28.33867	857579	0	75
TG(52x0)_22x0	52x0	22x0	a	27.25027	27.68853	33364	0	75
TG(52x0)_22x0	52x0	22x0	b	27.68853	28.23213	722453	0	75
TG(52x1)_12x0	52x1	12x0	a	25.84013	26.6976	194277	0	75
TG(52x1)_14x0	52x1	14x0	a	25.76867	26.88213	1953832	0	75
TG(52x1)_16x0	52x1	16x0	a	26.00747	27.07827	136659269	0	75
TG(52x1)_16x1	52x1	16x1	a	26.03053	26.98107	2668705	0	75
TG(52x1)_18x0	52x1	18x0	a	26.00773	27.00067	187341467	0	75
TG(52x1)_18x1	52x1	18x1	a	26.00787	27.02027	207865189	0	75
TG(52x1)_20x0	52x1	20x0	a	25.98413	26.962	1845554	0	75
TG(52x1)_22x0	52x1	22x0	a	25.8888	26.96213	318400	0	75
TG(52x2)_16x0	52x2	16x0	a	24.24373	25.34773	199879640	0	75
TG(52x2)_16x1	52x2	16x1	a	24.27347	25.48267	11293100	0	75
TG(52x2)_18x0	52x2	18x0	a	24.3032	25.7392	35792892	0	75
TG(52x2)_18x1	52x2	18x1	a	24.24413	25.48293	462577101	0	75
TG(52x2)_18x2	52x2	18x2	a	24.27413	25.78747	30421151	0	75
TG(52x3)_16x0	52x3	16x0	a	22.8536	24.09013	55046554	0	75
TG(52x3)_16x1	52x3	16x1	a	22.51427	23.71853	20141667	0	75
TG(52x3)_18x0	52x3	18x0	a	22.95507	24.2384	7265951	0	75
TG(52x3)_18x1	52x3	18x1	a	22.44413	24.03133	99890685	0	75
TG(52x3)_18x2	52x3	18x2	a	22.82067	24.20907	60166218	0	75
TG(52x3)_18x3	52x3	18x3	a	23.38733	24.52907	5507594	0	75
TG(52x4)_14x0	52x4	14x0	a	21.37573	22.05293	495818	0	75
TG(52x4)_14x0	52x4	14x0	b	22.05293	22.57933	284073	0	75
TG(52x4)_14x0	52x4	14x0	c	22.57933	23.152	129140	0	75
TG(52x4)_16x0	52x4	16x0	a	21.18987	22.57947	14454121	0	75
TG(52x4)_16x0	52x4	16x0	c	22.57947	23.2512	1833417	0	75
TG(52x4)_18x0	52x4	18x0	a	21.3384	22.15933	332078	0	75
TG(52x4)_18x0	52x4	18x0	b	22.15933	22.5796	247977	0	75
TG(52x4)_18x0	52x4	18x0	c	22.5796	23.15227	256662	0	75
TG(52x4)_18x1	52x4	18x1	a	20.9688	21.56453	3535728	0	75
TG(52x4)_18x1	52x4	18x1	b	21.56453	22.61453	13787301	0	75
TG(52x4)_18x3	52x4	18x3	a	21.52667	22.64867	12132689	0	75
TG(52x4)_20x4	52x4	20x4	a	22.0536	22.5104	1109063	0	75
TG(52x4)_20x4	52x4	20x4	b	22.5104	23.416	5141593	0	75
TG(52x5)_14x0	52x5	14x0	a	19.88027	20.66893	298524	0	75
TG(52x5)_14x0	52x5	14x0	b	20.66893	21.33067	867549	0	75
TG(52x5)_14x0	52x5	14x0	c	21.33067	21.82267	70210	0	75
TG(52x5)_18x1	52x5	18x1	a	19.6976	20.6332	1241071	0	75
TG(52x5)_18x1	52x5	18x1	b	20.6332	21.406	514101	0	75
TG(52x5)_20x4	52x5	20x4	a	20.0984	21.55693	2618559	0	75
TG(52x6)_12x0	52x6	12x0	a	18.77853	19.41107	38702	0	75
TG(52x6)_14x0	52x6	14x0	a	18.6228	19.37773	75457	0	75
TG(52x6)_14x0	52x6	14x0	b	19.37773	20.05467	107403	0	75
TG(52x6)_14x0	52x6	14x0	c	20.12693	20.62573	27414	0	75
TG(52x6)_16x0	52x6	16x0	a	18.6872	20.01893	673546	0	75
TG(52x6)_16x0	52x6	16x0	b	20.09093	20.806	50766	0	75
TG(52x6)_18x0	52x6	18x0	a	18.62307	19.446	32188	0	75
TG(52x6)_18x0	52x6	18x0	b	19.48107	20.2348	28251	0	75
TG(52x6)_22x6	52x6	22x6	a	19.72667	20.662	175533	0	75
TG(52x7)_18x1	52x7	18x1	a	15.80853	18.5872	228112	0	75
TG(52x7)_22x6	52x7	22x6	a	18.00267	18.7448	30002	0	75
TG(53x1)_17x1	53x1	17x1	a	26.49173	27.6248	1029705	0	75
TG(53x1)_18x0	53x1	18x0	a	26.24453	26.84347	7134603	0	75
TG(53x1)_18x0	53x1	18x0	b	26.84347	27.68627	9648913	0	75
TG(53x2)_17x1	53x2	17x1	a	24.7864	26.26093	3274295	0	75
TG(53x2)_18x0	53x2	18x0	a	24.81427	26.2816	5131425	0	75
TG(53x2)_18x1	53x2	18x1	a	24.48187	25.126	10899758	0	75
TG(53x2)_18x1	53x2	18x1	b	25.126	26.28173	24701581	0	75
TG(53x3)_17x1	53x3	17x1	a	23.2588	24.33027	3916009	0	75
TG(53x3)_18x1	53x3	18x1	a	23.22613	24.504	11703455	0	75
TG(54x0)_14x0	54x0	14x0	a	28.60653	28.93587	18273	0	75
TG(54x0)_14x0	54x0	14x0	b	28.94533	29.55987	297572	0	75
TG(54x0)_16x0	54x0	16x0	a	28.59333	28.98333	85810	0	75
TG(54x0)_16x0	54x0	16x0	b	28.9928	29.452	762918	0	75
TG(54x0)_18x0	54x0	18x0	a	28.6812	29.02133	86571	0	75
TG(54x0)_18x0	54x0	18x0	b	29.02133	29.56013	955960	0	75
TG(54x0)_20x0	54x0	20x0	a	28.65653	29.02147	22755	0	75
TG(54x0)_20x0	54x0	20x0	b	29.05933	29.47747	167900	0	75
TG(54x0)_22x0	54x0	22x0	a	28.69387	29.0216	25789	0	75
TG(54x0)_22x0	54x0	22x0	b	29.0216	29.4776	328682	0	75
TG(54x1)_14x0	54x1	14x0	a	27.23013	28.23067	682498	0	75
TG(54x1)_16x0	54x1	16x0	a	27.23027	28.2308	5584285	0	75
TG(54x1)_18x0	54x1	18x0	a	27.42533	28.3776	50748480	0	75
TG(54x1)_18x1	54x1	18x1	a	27.44133	28.41773	30020130	0	75
TG(54x1)_20x0	54x1	20x0	a	27.4256	28.24453	4246567	0	75
TG(54x1)_22x0	54x1	22x0	a	27.376	28.11133	914991	0	75
TG(54x2)_18x0	54x2	18x0	a	25.71947	27.09613	68845905	0	75
TG(54x2)_18x1	54x2	18x1	a	25.7196	26.90213	132831029	0	75
TG(54x2)_18x2	54x2	18x2	a	25.79227	27.20827	4158027	0	75
TG(54x3)_18x0	54x3	18x0	a	24.42293	25.66467	13901394	0	75
TG(54x3)_18x1	54x3	18x1	a	24.03867	25.32173	163829072	0	75
TG(54x3)_18x2	54x3	18x2	a	24.48027	25.61373	11339213	0	75
TG(54x3)_18x3	54x3	18x3	a	25.0104	25.5624	579036	0	75
TG(54x4)_16x0	54x4	16x0	a	22.85533	24.18067	1947417	0	75
TG(54x4)_16x0	54x4	16x0	b	24.18067	24.7232	216957	0	75
TG(54x4)_18x0	54x4	18x0	a	23.05787	24.1512	3733369	0	75
TG(54x4)_18x0	54x4	18x0	b	24.2104	24.80653	374177	0	75
TG(54x4)_18x1	54x4	18x1	a	22.65453	23.9708	36620484	0	75
TG(54x4)_18x2	54x4	18x2	a	22.58613	24.12213	16764696	0	75
TG(54x4)_18x3	54x4	18x3	a	23.1924	24.21107	2760430	0	75
TG(54x4)_20x4	54x4	20x4	a	23.68907	24.1816	450167	0	75
TG(54x4)_20x4	54x4	20x4	b	24.1816	24.8628	1439464	0	75
TG(54x5)_16x0	54x5	16x0	a	21.5636	22.33427	611125	0	75
TG(54x5)_16x0	54x5	16x0	b	22.33427	22.98373	1849814	0	75
TG(54x5)_16x0	54x5	16x0	c	22.98373	23.514	151548	0	75
TG(54x5)_18x1	54x5	18x1	a	21.11627	22.40373	8849952	0	75
TG(54x5)_18x1	54x5	18x1	b	22.40373	23.01773	939199	0	75
TG(54x5)_18x3	54x5	18x3	a	21.26333	22.71587	3533110	0	75
TG(54x5)_20x4	54x5	20x4	a	21.678	22.33467	805869	0	75
TG(54x5)_20x4	54x5	20x4	b	22.33467	23.18533	4144065	0	75
TG(54x6)_14x0	54x6	14x0	a	20.20693	21.22013	102279	0	75
TG(54x6)_16x0	54x6	16x0	a	20.3144	21.78573	647862	0	75
TG(54x6)_16x0	54x6	16x0	b	21.82373	22.3284	62965	0	75
TG(54x6)_22x6	54x6	22x6	a	21.70987	22.46827	182930	0	75
TG(54x7)_18x1	54x7	18x1	a	17.65933	19.6544	350681	0	75
TG(54x7)_22x6	54x7	22x6	a	19.79893	20.5892	82336	0	75
TG(56x0)_16x0	56x0	16x0	a	29.78453	30.2084	36288	0	75
TG(56x0)_16x0	56x0	16x0	b	30.2084	30.74067	281564	0	75
TG(56x0)_18x0	56x0	18x0	a	29.83267	30.2432	18475	0	75
TG(56x0)_18x0	56x0	18x0	b	30.2848	30.7232	126942	0	75
TG(56x0)_20x0	56x0	20x0	a	30.2988	30.77027	10945	0	75
TG(56x0)_22x0	56x0	22x0	a	30.23653	30.74693	53864	0	75
TG(56x1)_16x0	56x1	16x0	a	28.56587	29.4512	1383688	0	75
TG(56x1)_18x0	56x1	18x0	a	28.55267	29.47653	1226563	0	75
TG(56x1)_18x1	56x1	18x1	a	28.71667	29.42627	2302727	0	75
TG(56x1)_20x0	56x1	20x0	a	28.56627	29.4768	796328	0	75
TG(56x1)_22x0	56x1	22x0	a	28.6188	29.42653	1680128	0	75
TG(56x2)_18x1	56x2	18x1	a	26.98347	28.00267	3322057	0	75
TG(56x2)_20x0	56x2	20x0	a	27.042	28.12387	1098614	0	75
TG(56x4)_18x0	56x4	18x0	a	24.45293	25.71773	441311	0	75
TG(56x4)_18x0	56x4	18x0	b	25.71773	26.30227	73701	0	75
TG(56x4)_20x4	56x4	20x4	a	25.26707	26.384	222842	0	75
TG(56x5)_18x0	56x5	18x0	a	23.49027	23.9416	116866	0	75
TG(56x5)_18x0	56x5	18x0	b	24.0048	24.6152	490172	0	75
TG(56x5)_18x1	56x5	18x1	a	22.72507	24.00493	886123	0	75
TG(56x5)_18x1	56x5	18x1	b	24.00493	24.6428	142174	0	75
TG(56x5)_20x4	56x5	20x4	a	23.49053	23.94187	137536	0	75
TG(56x5)_20x4	56x5	20x4	b	23.94187	24.7816	767113	0	75
TG(56x6)_16x0	56x6	16x0	a	22.12573	22.95187	680186	0	75
TG(56x6)_18x0	56x6	18x0	a	22.09107	22.78413	51480	0	75
TG(56x6)_18x0	56x6	18x0	b	22.78413	23.41693	57065	0	75
TG(56x6)_18x1	56x6	18x1	a	21.45267	22.126	224848	0	75
TG(56x6)_18x1	56x6	18x1	b	22.126	23.3184	1258495	0	75
TG(56x6)_20x4	56x6	20x4	a	21.68	22.16093	151234	0	75
TG(56x6)_20x4	56x6	20x4	b	22.16093	23.1204	964331	0	75
TG(56x6)_22x6	56x6	22x6	a	23.41733	24.14693	125007	0	75
TG(56x7)_16x0	56x7	16x0	a	20.70533	21.3312	122134	0	75
TG(56x7)_16x0	56x7	16x0	b	21.3312	22.3972	69183	0	75
TG(56x7)_18x1	56x7	18x1	a	20.77747	21.70933	258988	0	75
TG(56x7)_18x1	56x7	18x1	b	21.70933	22.2232	40157	0	75
TG(56x7)_22x6	56x7	22x6	a	21.48187	22.50307	281830	0	75
TG(58x0)_18x0	58x0	18x0	a	31.09293	32.1332	54739	0	75
TG(58x0)_22x0	58x0	22x0	a	31.26987	31.95333	3688	0	75
TG(58x1)_18x0	58x1	18x0	a	29.68907	30.74707	271429	0	75
TG(58x1)_18x1	58x1	18x1	a	29.9532	30.51253	814781	0	75
TG(58x1)_22x0	58x1	22x0	a	29.98533	30.61827	287296	0	75
TG(58x2)_18x1	58x2	18x1	a	28.27227	29.27253	920957	0	75
TG(58x2)_22x0	58x2	22x0	a	28.48573	29.44267	409869	0	75
TG(58x6)_18x0	58x6	18x0	a	23.75453	24.53373	102539	0	75
TG(58x6)_22x6	58x6	22x6	a	25.06467	25.76267	14820	0	75
TG(58x7)_18x0	58x7	18x0	a	22.47667	22.9864	15049	0	75
TG(58x7)_18x1	58x7	18x1	a	21.9084	22.7848	192886	0	75
TG(58x7)_22x6	58x7	22x6	a	23.28627	23.9036	24902	0	75
TG(58x8)_18x1	58x8	18x1	a	20.4228	21.82507	59845	0	75
TG(58x8)_22x6	58x8	22x6	a	21.4084	22.5744	37046	0	75
