# Supplementary material for: TAILOR-MS, a Python Package that Deciphers Complex Triacylglycerol Fatty Acyl Structures: Applications for Bovine Milk and Infant Formulas
Source: Anal Chem. 2021 Apr 2;93(14):5684–90. doi: 10.1021/acs.analchem.0c04373 (PMC8047770; doi:10.1021/acs.analchem.0c04373)
Supplement: Supplementary file 3 — ac0c04373_si_003.zip [file ac0c04373_si_003.zip › TAILOR-MS/TAILOR-MS_Identifier/lib2to3/tests/data/README]

In this directory:
- py2_test_grammar.py -- test file that exercises most/all of Python 2.x's grammar.
- py3_test_grammar.py -- test file that exercises most/all of Python 3.x's grammar.
- infinite_recursion.py -- test file that causes lib2to3's faster recursive pattern matching
  scheme to fail, but passes when lib2to3 falls back to iterative pattern matching.
- fixes/ -- for use by test_refactor.py
